# Supplementary material for: Low-Iron Diet-Induced Fatty Liver Development Is Microbiota Dependent and Exacerbated by Loss of the Mitochondrial Iron Importer Mitoferrin2
Source: Nutrients. 2024 Jun 8;16(12):1804. doi: 10.3390/nu16121804 (PMC11206261; doi:10.3390/nu16121804)
Supplement: Supplementary file 1 [file nutrients-16-01804-s001.zip]

Archive with 4 entries (4 files):
- Supplemental Material.pdf
- Table S1.xlsx
- Table S2.xls
- Table S3.xlsx
