# Supplementary material for: Low-Iron Diet-Induced Fatty Liver Development Is Microbiota Dependent and Exacerbated by Loss of the Mitochondrial Iron Importer Mitoferrin2
Source: Nutrients. 2024 Jun 8;16(12):1804. doi: 10.3390/nu16121804 (PMC11206261; doi:10.3390/nu16121804)
Supplement: Supplementary file 1 [file nutrients-16-01804-s001.zip › Table S2.xls]

## Sheet: LION_SPFvsGF_Low Fe vs NC
Term ID	Discription	Annotated	p-value	FDR q-value	#NAME?
LION:0000002	glycerolipids [GL]	134	3.2e-15	4.16e-13	12.3809
LION:0000093	headgroup with negative charge	135	8.7e-15	5.65e-13	12.248
LION:0000607	diacylglycerols [GL0201]	46	4.6e-13	1.99e-11	10.7011
LION:0000014	glycerophosphoglycerols [GP04]	48	2.5e-11	7.54e-10	9.12263
LION:0000059	diacylglycerophosphoglycerols [GP0401]	33	2.9e-11	7.54e-10	9.12263
LION:0000094	headgroup with neutral charge	157	4.4e-09	9.53e-08	7.02091
LION:0000012	glycerophosphoinositols [GP06]	23	2.1e-07	3.90e-06	5.40894
LION:0000021	glycerophosphoglycerophosphoglycerols [GP12]	17	3.5e-06	5.69e-05	4.24489
LION:0012009	lipid-mediated signalling	110	4.4e-06	6.36e-05	4.19654
LION:0000047	diacylglycerophosphoinositols [GP0601]	18	5.8e-06	7.54e-05	4.12263
LION:0000728	diacylglycerophosphoglycerophosphodiradylglycerols [GP1201]	16	1.2e-05	1.42e-04	3.84771
LION:0000604	triradylglycerols [GL03]	88	0.0001	9.29e-04	3.03198
LION:0012011	lipid storage	88	0.0001	9.29e-04	3.03198
LION:0012084	lipid droplet	88	0.0001	9.29e-04	3.03198
LION:0000001	fatty acids [FA]	15	0.00024	1.95e-03	2.70997
LION:0001742	fatty acids and conjugates [FA01]	15	0.00024	1.95e-03	2.70997
LION:0002969	monounsaturated fatty acid	198	0.00059	4.51e-03	2.34582
LION:0000622	triacylglycerols [GL0301]	80	0.00069	4.98e-03	2.30277
LION:0002900	C16:1	47	0.00282	1.93e-02	1.71444
LION:0002971	fatty acid with 3 double bonds	55	0.00331	2.15e-02	1.66756
LION:0000067	monoacylglycerophosphomonoradylglycerols [GP0410]	12	0.00383	2.37e-02	1.62525
LION:0002928	C20:3	24	0.00823	4.86e-02	1.31336
LION:0002947	fatty acid with 13-15 carbons	34	0.00912	5.09e-02	1.29328
LION:0002957	fatty acid with 18 carbons	311	0.00976	5.09e-02	1.29328
LION:0000466	positive intrinsic curvature	60	0.00978	5.09e-02	1.29328
LION:0002922	C18:1	121	0.01149	5.59e-02	1.25259
LION:0002955	fatty acid with 16 carbons	137	0.01193	5.59e-02	1.25259
LION:0002953	fatty acid with 14 carbons	24	0.01205	5.59e-02	1.25259
LION:0002923	C18:2	119	0.01755	7.87e-02	1.10403
LION:0000046	monoacylglycerophosphoinositols [GP0605]	5	0.01972	8.55e-02	1.06803
LION:0000259	C14:0	19	0.02047	8.58e-02	1.06651
LION:0000650	DG(36:5)	3	0.02121	8.62e-02	1.06449
LION:0000657	DG(38:4)	3	0.02921	1.15e-01	0.939302
LION:0000649	DG(36:4)	3	0.03496	1.34e-01	0.872895
LION:0022229	C15:0	10	0.03855	1.43e-01	0.844664
LION:0000658	DG(38:5)	3	0.04037	1.46e-01	0.835647
LION:0001739	very high transition temperature	12	0.05586	1.96e-01	0.707744
LION:0012081	mitochondrion	142	0.05879	2.01e-01	0.696804
LION:0000599	lysoglycerophospholipids	39	0.06867	2.29e-01	0.640165
LION:0002948	fatty acid with 16-18 carbons	412	0.07344	2.36e-01	0.627088
LION:0000623	alkyldiacylglycerols [GL0302]	8	0.0745	2.36e-01	0.627088
LION:0002970	fatty acid with 2 double bonds	132	0.08404	2.60e-01	0.585027
LION:0002882	C16:0	99	0.09333	2.82e-01	0.549751
LION:0000462	C14:1	6	0.10089	2.98e-01	0.525784
LION:0002966	fatty acid with less than 2 double bonds	394	0.1107	3.20e-01	0.49485
LION:0001735	very low transition temperature	45	0.11384	3.22e-01	0.492144
LION:0002924	C18:3	30	0.11708	3.24e-01	0.489455
LION:0000100	fatty acid with 18 carbons or less	422	0.1427	3.86e-01	0.413413
LION:0000034	monoacylglycerophosphocholines [GP0105]	18	0.15	3.94e-01	0.404504
LION:0002967	polyunsaturated fatty acid	346	0.15138	3.94e-01	0.404504
LION:0000063	monoacylglycerophosphoglycerols [GP0405]	3	0.16279	4.15e-01	0.381952
LION:0001737	average transition temperature	33	0.17505	4.38e-01	0.358526
LION:0002949	fatty acid with 19-21 carbons	158	0.1846	4.52e-01	0.344862
LION:0002959	fatty acid with 20 carbons	152	0.18956	4.52e-01	0.344862
LION:0080972	very high bilayer thickness	4	0.19109	4.52e-01	0.344862
LION:0000030	diacylglycerophosphocholines [GP0101]	62	0.21795	5.06e-01	0.295849
LION:0002926	C20:1	18	0.22604	5.16e-01	0.28735
LION:0002932	C22:1	4	0.23095	5.18e-01	0.28567
LION:0002945	fatty acid with more than 18 carbons	281	0.23871	5.26e-01	0.279014
LION:0000464	negative intrinsic curvature	166	0.27233	5.90e-01	0.229148
LION:0080971	high bilayer thickness	28	0.31036	6.61e-01	0.179799
LION:0012441	N-acylsphingosines (ceramides) [SP0201]	24	0.37077	7.65e-01	0.116339
LION:0002976	fatty acid with more than 3 double bonds	263	0.3709	7.65e-01	0.116339
LION:0002958	fatty acids with 19 carbons	8	0.422	8.57e-01	0.0670192
LION:0080974	above average bilayer thickness	30	0.44935	8.90e-01	0.05061
LION:0080968	very low bilayer thickness	34	0.4607	8.90e-01	0.05061
LION:0001740	above average transition temperature	27	0.46134	8.90e-01	0.05061
LION:0022241	C19:0	7	0.46568	8.90e-01	0.05061
LION:0012080	endoplasmic reticulum (ER)	224	0.47821	8.96e-01	0.047692
LION:0000351	PE(38:5)	3	0.48252	8.96e-01	0.047692
LION:0002977	fatty acid with 3-5 double bonds	200	0.50001	9.16e-01	0.0381045
LION:0080976	very low lateral diffusion	5	0.51376	9.28e-01	0.032452
LION:0002939	C24:1	3	0.54122	9.64e-01	0.015923
LION:0002925	C20:0	18	0.55398	9.73e-01	0.0118872
LION:0002930	C20:5	8	0.60259	9.95e-01	0.00217692
LION:0080980	very high lateral diffusion	49	0.61649	9.95e-01	0.00217692
LION:0002929	C20:4	86	0.63572	9.95e-01	0.00217692
LION:0001741	below average transition temperature	114	0.65722	9.95e-01	0.00217692
LION:0000010	glycerophosphocholines [GP01]	88	0.66476	9.95e-01	0.00217692
LION:0080973	below average bilayer thickness	94	0.67141	9.95e-01	0.00217692
LION:0002950	fatty acid with 22-24 carbons	146	0.6758	9.95e-01	0.00217692
LION:0000040	1-(1z-alkenyl),2-acylglycerophosphoethanolamines [GP0203]	18	0.68878	9.95e-01	0.00217692
LION:0012086	endosome/lysosome	35	0.69827	9.95e-01	0.00217692
LION:0002973	fatty acid with 5 double bonds	48	0.69886	9.95e-01	0.00217692
LION:0000342	PE(36:3)	3	0.70775	9.95e-01	0.00217692
LION:0000179	PC(36:5)	3	0.71109	9.95e-01	0.00217692
LION:0001738	high transition temperature	15	0.71473	9.95e-01	0.00217692
LION:0002961	fatty acid with 22 carbons	139	0.74711	9.95e-01	0.00217692
LION:0000192	PC(38:5)	3	0.74986	9.95e-01	0.00217692
LION:0002963	fatty acid with 24 carbons	7	0.77398	9.95e-01	0.00217692
LION:0022234	C17:1	16	0.78896	9.95e-01	0.00217692
LION:0000003	glycerophospholipids [GP]	297	0.79042	9.95e-01	0.00217692
LION:0002936	C22:5	40	0.80547	9.95e-01	0.00217692
LION:0002927	C20:2	13	0.80604	9.95e-01	0.00217692
LION:0002931	C22:0	3	0.82367	9.95e-01	0.00217692
LION:0000004	sphingolipids [SP]	70	0.85609	9.95e-01	0.00217692
LION:0002972	fatty acid with 4 double bonds	106	0.8564	9.95e-01	0.00217692
LION:0080982	above average lateral diffusion	106	0.86045	9.95e-01	0.00217692
LION:0012010	membrane component	389	0.86593	9.95e-01	0.00217692
LION:0001288	PE(40:7)	3	0.86616	9.95e-01	0.00217692
LION:0022231	C17:0	23	0.86798	9.95e-01	0.00217692
LION:0002951	fatty acid with more than 24 carbons	3	0.87622	9.95e-01	0.00217692
LION:0002956	fatty acid with 17 carbons	41	0.87763	9.95e-01	0.00217692
LION:0002974	fatty acid with 6 double bonds	78	0.87936	9.95e-01	0.00217692
LION:0000011	glycerophosphoethanolamines [GP02]	89	0.88464	9.95e-01	0.00217692
LION:0000039	1-alkyl,2-acylglycerophosphoethanolamines [GP0202]	8	0.88825	9.95e-01	0.00217692
LION:0012082	plasma membrane	78	0.8904	9.95e-01	0.00217692
LION:0002937	C22:6	76	0.89891	9.95e-01	0.00217692
LION:0000038	diacylglycerophosphoethanolamines [GP0201]	51	0.90194	9.95e-01	0.00217692
LION:0000042	monoacylglycerophosphoethanolamines [GP0205]	10	0.90687	9.95e-01	0.00217692
LION:0080979	high lateral diffusion	63	0.90947	9.95e-01	0.00217692
LION:0002935	C22:4	20	0.91323	9.95e-01	0.00217692
LION:0080969	low bilayer thickness	60	0.91407	9.95e-01	0.00217692
LION:0000123	PE(34:3)	3	0.91653	9.95e-01	0.00217692
LION:0002968	saturated fatty acid	252	0.93049	9.95e-01	0.00217692
LION:0000465	neutral intrinsic curvature	98	0.93204	9.95e-01	0.00217692
LION:0080970	average bilayer thickness	52	0.93538	9.95e-01	0.00217692
LION:0080978	average lateral diffusion	43	0.93901	9.95e-01	0.00217692
LION:0080981	below average lateral diffusion	32	0.94958	9.95e-01	0.00217692
LION:0080977	low lateral diffusion	27	0.95767	9.95e-01	0.00217692
LION:0002921	C18:0	94	0.95968	9.95e-01	0.00217692
LION:0000053	diacylglycerophosphoserines [GP0301]	27	0.96743	9.95e-01	0.00217692
LION:0000467	contains ether-bond	15	0.97466	9.95e-01	0.00217692
LION:0012017	hexosylceramides	23	0.97614	9.95e-01	0.00217692
LION:0000031	1-alkyl,2-acylglycerophosphocholines [GP0102]	7	0.9785	9.95e-01	0.00217692
LION:0000013	glycerophosphoserines [GP03]	31	0.98065	9.95e-01	0.00217692
LION:0000095	headgroup with positive charge / zwitter-ion	200	0.98258	9.95e-01	0.00217692
LION:0001736	low transition temperature	69	0.98541	9.95e-01	0.00217692
LION:0001734	contains vinyl ether bond (plasmalogen)	20	0.98772	9.95e-01	0.00217692
LION:0000084	ceramide phosphocholines (sphingomyelins) [SP0301]	23	0.99487	9.95e-01	0.00217692
