# Supplementary material for: Low-Iron Diet-Induced Fatty Liver Development Is Microbiota Dependent and Exacerbated by Loss of the Mitochondrial Iron Importer Mitoferrin2
Source: Nutrients. 2024 Jun 8;16(12):1804. doi: 10.3390/nu16121804 (PMC11206261; doi:10.3390/nu16121804)
Supplement: Supplementary file 1 [file nutrients-16-01804-s001.zip › Table S3.xlsx]

## Sheet: Lipid abundances
Sample	group	Allocholic acid ACA	BMP 18:1_20:4	BMP 18:1_22:4	BMP 18:1_22:5	BMP 18:1_22:6	BMP 18:2_18:2	BMP 18:2_20:4	BMP 18:2_22:6	BMP 20:1_20:4	BMP 20:4_22:5	BMP 20:4_22:6	BMP 22:5_22:6	BMP 22:6_22:6	CAR 0	CAR 16:0	CAR 18:0	CAR 18:1	CAR 18:2	CAR 20:4	Cer 17:1;O2/24:1	Cer 18:0;(OH)2/16:0	Cer 18:0;(OH)2/18:0	Cer 18:0;(OH)2/20:0	Cer 18:0;(OH)2/22:0	Cer 18:0;(OH)2/24:0	Cer 18:0;O2/24:1	Cer 18:1;O2/16:0	Cer 18:1;O2/18:0	Cer 18:1;O2/20:0	Cer 18:1;O2/22:0	Cer 18:1;O2/23:0	Cer 18:1;O2/24:0	Cer 18:1;O2/24:1	Cer 39:0;O3	Cer 40:0;O3	Cer 40:1;O3	Cer 40:2;O2	Cer 41:0;O3	Cer 41:5;O3	Cer 42:0;O3	Cer 42:1;O3	Cer 42:3;O2	Cer 43:0;O3	Cer 43:1;O3	Cer 43:2;O3	Cer 43:4;O2	Cer 43:5;O3	Cer 45:5;O3
1	Mito2+/+_Normal	24.1767	3.15836	5.3321	3.82229	11.3247	1.97848	1.89575	7.51627	4.05814	0.836871	2.38437	3.37108	9.6805	8.41556	0.748764	1.03624	1.27809	0.644255	0.645873	2.11524	0.468055	0.370127	0.339218	0.104545	0.623309	1.24462	3.16071	2.01787	1.34247	10.3483	8.98813	19.6891	42.8991	11.5453	3.71995	31.4848	1.86633	3.54825	0.776164	3.0638	7.89831	9.02571	5.14924	8.58691	3.09785	3.15122	2.15544	1.05371
2	Mito2+/+_Normal	9.65641	3.00194	5.61156	3.04807	11.6792	1.99145	1.84546	6.94863	4.12724	0.818601	2.14401	2.8473	7.90571	11.5561	0.572516	1.13142	1.03047	0.540719	0.480423	2.15679	0.586829	0.478478	0.331374	0.466258	0.866723	2.02909	3.75662	2.98023	1.62495	13.0182	9.82342	23.0844	53.7712	12.0975	5.07159	35.7994	2.32319	3.09256	0.895307	2.43507	8.26216	11.1865	4.69609	8.21584	2.86175	3.50214	1.79055	0.801522
3	Mito2+/+_Normal	44.4078	3.71658	9.80274	2.49274	15.1586	2.58722	2.86686	13.2878	7.79449	1.08971	4.35984	2.92761	14.8448	19.7324	1.36112	2.09903	2.30792	0.880323	0.542655	1.94787	0.650521	0.714888	0.805087	0.820844	1.00315	2.04655	3.33871	3.45268	1.80419	12.0339	10.249	20.365	46.4319	6.69094	3.23928	25.4381	2.16427	3.58407	1.24164	2.73268	6.91474	8.04744	4.16355	8.92352	2.8097	3.96759	5.72313	2.04221
4	Mito2+/+_Normal	4.80664	4.89524	6.6574	3.33125	17.0512	1.96351	2.31132	9.43064	5.98819	1.06438	3.43216	3.11545	18.7059	9.51742	0.291163	0.851955	0.788934	0.395299	0.659968	2.21989	0.447351	0.232649	0.174895	0.121793	0.596123	1.24449	3.45772	2.68719	1.74086	10.6213	10.6316	18.5967	43.5883	10.6912	3.58086	29.1868	2.56246	3.55661	1.37638	3.17759	8.19528	8.24309	5.51759	9.90412	3.5546	2.59346	3.09714	1.2343
5	Mito2+/+_Normal	15.36	5.53698	6.58889	3.47848	17.8911	2.50927	2.84211	11.5534	5.2061	1.11144	3.98344	3.78336	22.7375	12.3699	0.541795	0.959295	1.26928	0.49146	0.525285	2.63913	0.500017	0.289564	0.18844	0.228372	0.627399	1.41114	3.28128	2.67807	1.93139	12.0043	10.576	19.7662	46.2805	10.5079	4.83414	32.3282	2.39777	4.20144	0.759732	3.39361	8.34837	8.47247	5.16433	9.36587	3.52059	2.44795	1.6054	0.754362
6	Mito2+/+_Normal	1.45025	3.48478	7.74715	1.86851	14.6763	1.21708	1.80779	8.4883	7.06156	0.65612	3.31055	1.46009	18.5244	9.8666	0.556973	1.04175	0.917717	0.335239	0.342442	1.25804	0.458973	0.29446	0.17177	0.522531	0.700336	1.15271	2.9929	3.19591	1.55935	6.87888	5.60198	10.7069	24.5098	7.91398	3.42074	25.7471	1.46703	2.80181	1.74306	2.71664	4.26499	4.46865	4.0608	7.22563	3.08637	2.16867	2.9009	0.822248
7	Mito2-/-_Normal	1.4698	4.18827	8.52044	3.37396	13.7289	2.36621	2.31456	7.98592	7.74242	0.899103	2.66408	2.46372	8.00702	8.52347	1.62441	1.46617	2.2429	1.05451	0.557645	2.15894	0.412836	0.556136	0.620547	0.119685	0.480182	0.97476	4.01075	3.52617	1.89617	12.3195	9.70322	20.5614	35.8533	11.8646	3.44539	27.9276	2.71466	2.89234	0.913632	2.02703	6.9498	8.20532	4.1157	5.88194	2.04231	2.89005	2.5694	0.853831
8	Mito2-/-_Normal	3.67219	3.60609	7.56638	2.70581	11.5426	2.42873	2.25692	9.53592	5.88592	0.690479	2.86234	1.99038	10.7427	10.6342	0.552886	1.10528	0.762662	0.500403	0.63604	1.92998	0.560425	0.393893	0.220157	0.160089	0.605817	1.16729	3.72331	4.90394	2.11799	10.9343	11.0454	19.1641	33.0701	13.8797	3.65725	29.7531	2.0413	2.80145	1.16548	2.19089	6.07671	6.51445	3.86199	5.94841	2.20593	3.16926	2.13157	0.752304
9	Mito2-/-_Normal	1.30916	3.9537	6.40695	2.14246	12.1132	2.06233	2.37092	8.12616	5.81166	0.692879	2.87392	1.27461	7.84305	10.9424	1.47523	3.35845	3.54122	0.908047	0.594	1.79062	0.864734	1.04167	0.247766	0.294281	1.11828	1.5453	5.11072	16.5057	3.36623	12.2614	17.8452	25.7095	45.1347	10.9936	3.04139	29.0135	1.90695	3.50212	4.12228	3.86937	6.38978	8.27667	5.26481	10.3344	4.26467	1.19797	5.70384	2.00484
10	Mito2-/-_Normal	1.14797	3.08283	4.79172	1.81867	6.76477	1.85412	1.83661	4.64511	2.78375	0.385119	1.6488	1.08037	4.79191	11.6603	0.725105	0.968586	1.50903	0.62711	0.479515	0.836814	0.292658	0.146646	0.0545781	0.0570675	0.284198	0.481371	3.09059	2.91481	0.934578	5.02352	5.57108	9.41686	17.438	7.47367	1.35127	20.4785	0.829747	2.22262	0.662025	2.39812	3.06072	3.39808	3.58578	5.6803	2.242	2.26479	1.44622	0.352658
11	Mito2-/-_Normal	7.36513	4.67049	7.08813	2.89863	15.1072	2.3995	2.88593	12.5749	5.78049	0.897066	4.09583	2.63514	18.2418	13.1635	1.23124	2.08062	2.0907	0.873653	0.73008	1.42204	0.911557	0.605509	0.240739	0.525968	0.741098	1.61717	4.69535	8.15992	2.76717	11.4843	11.2157	17.9782	37.5569	11.1295	4.58343	29.2934	1.98531	3.65635	1.13597	2.61647	6.18018	6.91537	4.43932	7.54385	2.89515	2.90826	2.51092	1.08569
12	Mito2-/-_Normal	12.4466	4.3408	7.75611	2.62161	15.4375	4.16542	2.95488	16.5833	7.09916	0.544926	3.72024	1.20924	15.6842	14.926	0.984509	1.6611	1.31869	0.929538	0.696012	1.89035	0.721792	0.466936	0.211908	0.0416763	0.447322	1.11603	4.92865	6.69322	3.02189	10.9603	9.27723	15.0345	33.6548	13.0573	4.3963	32.527	2.48543	2.97162	1.01528	1.97247	6.85116	7.36229	3.27146	5.7626	1.94146	1.92746	3.21769	1.24676
13	Mito2-/-_Normal	1.48611	4.78903	10.7738	2.35816	17.8351	2.86812	2.673	15.3812	10.9862	0.872679	4.02861	1.92091	22.1716	8.3183	0.782889	1.34196	1.04162	0.556892	0.511036	1.81212	0.759137	0.453077	0.135479	0.150612	0.540518	1.26874	5.13575	10.1599	3.29177	12.2593	8.99714	17.0659	41.5102	10.2028	4.62608	30.5894	2.29904	2.72261	1.12366	1.661	5.85507	8.45603	2.89089	5.86948	2.58294	1.95644	3.06418	0.910047
14	Mito2+/+_Low Iron	8.53643	8.65397	5.99648	35.8622	18.5655	2.56768	2.92143	4.44887	1.04098	5.28213	1.55651	5.7306	0.952191	6.97198	0.193071	0.304857	0.34831	0.0730476	0.388714	2.17381	1.21612	0.57781	0.281643	0.809619	1.09167	2.53121	8.35198	3.96564	2.90419	10.7661	11.8362	16.9671	42.6758	9.22774	5.44995	30.2927	3.09305	3.07067	9.74129	2.8624	4.93295	7.48074	5.89752	8.73117	3.00314	2.33974	29.9651	11.9578
15	Mito2+/+_Low Iron	7.42201	9.13428	5.56911	28.7178	21.2758	2.05316	2.62254	5.83366	1.33729	4.40551	2.64756	7.50638	2.94642	8.72417	0.146883	0.41	0.433767	0.0484011	0.378672	1.89371	1.29659	1.02301	0.376531	0.978293	1.11157	3.1642	8.12653	5.47496	2.75724	8.58043	9.0193	14.597	35.0566	9.81209	5.99523	33.0891	2.34106	3.49791	6.55593	4.26233	4.88867	5.81472	7.69645	11.0085	4.37111	2.69019	16.8132	6.391
16	Mito2+/+_Low Iron	8.02368	9.5476	6.27046	25.6656	16.165	2.96826	3.74965	5.51512	2.23403	3.93247	1.90192	5.30782	1.33863	7.31389	0.268039	0.394608	0.376307	0.0911601	0.483284	2.4007	1.6292	0.866487	0.436324	1.40866	1.6285	3.98786	9.73007	5.50453	3.47224	12.1679	12.9211	19.5589	54.4196	9.47574	8.28533	35.3465	2.88779	4.41397	7.83608	4.17142	5.8266	9.91175	7.53319	13.8568	4.57142	2.11441	20.9249	7.27007
17	Mito2+/+_Low Iron	6.42871	7.52204	5.81952	31.0546	19.4517	3.02259	3.05094	5.14499	1.86043	3.92135	1.43239	5.49588	1.03411	6.40304	0.41755	0.281658	0.712797	0.145916	0.44448	2.51121	2.9698	1.05394	0.932673	1.16384	1.49589	3.42235	9.90824	5.333	3.14708	11.2858	9.94005	19.1068	50.5975	10.9154	7.48693	35.3736	3.33309	3.51193	9.2778	2.9954	5.84238	8.79923	7.24198	9.93196	3.64235	2.82673	23.6091	10.2787
18	Mito2+/+_Low Iron	10.5302	12.0412	7.7795	57.111	27.7425	3.00398	3.99784	5.71079	3.18067	8.47168	2.29193	8.9306	1.29517	9.30771	0.666692	1.5931	1.66935	0.221511	0.380535	1.16151	1.19231	1.00426	0.451491	1.0622	1.26302	2.55925	4.85908	5.72231	2.7509	7.54662	7.47866	12.0356	25.7103	6.77753	5.31866	22.7461	2.04937	4.26304	9.22813	3.53191	4.48503	3.78859	6.95784	11.5215	3.88868	1.80883	24.9465	8.32377
19	Mito2+/+_Low Iron	7.6211	18.7926	11.0468	97.5105	44.8818	4.52289	5.97037	8.79145	5.79569	13.8271	3.52162	14.5388	1.96869	4.95659	0.703973	1.79265	1.70496	0.219498	0.303151	1.22604	1.28791	1.18861	0.448584	1.03457	0.975282	3.01396	3.88682	6.19423	3.12887	7.53027	7.14464	10.6664	27.5388	6.31918	6.66577	22.6374	1.73819	4.94606	17.5896	3.69773	4.91603	4.09461	6.36382	13.6925	4.58285	1.32772	41.7222	13.841
20	Mito2+/+_Low Iron	1.58295	17.2217	9.30877	47.1064	30.0038	6.52253	7.2866	8.59943	3.91663	9.05811	2.77959	6.94685	1.08877	5.95535	1.07985	1.94902	2.22093	0.444867	0.576567	1.02392	1.23038	0.717183	0.14695	0.458433	0.601183	1.84303	5.53882	7.19153	2.34692	7.28372	8.11153	11.5509	30.3548	12.3506	6.80073	23.4442	1.76942	8.16407	49.9926	5.45473	5.01527	4.3813	9.22287	24.5325	6.5632	1.41057	140.935	48.5829
21	Mito2+/+_Low Iron	1.82004	4.15926	4.05246	16.2852	8.69577	1.31435	2.00802	2.13888	1.70385	3.70914	0.757537	2.86923	0.223487	10.3542	1.41593	1.82639	2.45441	0.472246	0.429194	1.07284	1.16106	0.738234	0.399328	0.692169	0.681612	2.00234	4.68785	5.16764	2.84328	8.24148	6.21526	11.7667	26.1076	6.36081	4.72136	23.7934	2.18992	3.80839	11.6184	3.03165	4.2253	5.1104	5.70242	8.80081	3.81002	1.49127	28.5797	7.21551
22	Mito2-/-_Low Iron	5.93559	7.25294	4.6941	22.6579	11.7106	1.30761	1.90691	3.03131	1.20841	2.8018	1.27649	3.35678	1.02485	11.0703	0.522843	0.493701	0.523603	0.0773775	0.348873	1.37681	1.33912	1.38365	0.289289	0.722132	1.06088	2.48556	9.98792	6.06311	2.40642	7.12576	7.21836	13.3387	30.2394	9.15507	5.1973	26.2099	2.19669	5.52934	9.94179	5.66824	5.15672	5.71059	10.7744	16.7022	6.63034	2.70252	26.2187	8.11012
23	Mito2-/-_Low Iron	6.8959	10.0739	6.64149	35.2571	20.5356	2.06601	3.26925	4.56464	1.93382	6.31562	2.02182	7.40546	1.46862	20.8486	0.14125	0.34915	0.58395	0.10225	0.61595	1.8947	1.0789	0.6182	0.3341	0.33585	0.83055	2.35155	7.51485	6.0729	2.29835	8.5337	8.30495	15.482	37.321	15.0704	5.2541	41.5413	1.49475	4.76215	24.9344	5.0559	4.9232	4.8901	9.0077	14.9569	5.20315	3.68445	77.1831	30.4457
24	Mito2-/-_Low Iron	7.78948	10.1317	6.31766	45.1812	18.3249	1.66216	2.86479	4.32905	1.76261	6.48865	1.8462	7.16681	0.989813	9.05	0.138663	0.259134	0.42995	0.0667079	0.396757	1.86507	0.985025	0.719752	0.210743	0.669752	0.962351	2.16106	7.20379	6.95866	2.86347	9.63728	9.75725	16.1805	37.9053	10.5596	5.02958	28.7879	2.39114	3.5327	13.7598	3.84332	5.35834	5.7301	6.84428	10.5329	3.82676	2.94829	43.2149	13.9777
25	Mito2-/-_Low Iron	11.9303	6.20821	3.9787	11.8798	10.5072	2.82624	3.14806	3.94054	1.53417	2.88058	1.52043	2.45581	0.531017	18.3826	0.684976	0.851816	1.13158	0.302382	0.813255	1.49158	1.47675	0.899693	0.355684	0.495778	0.757618	2.10417	8.39689	8.22783	2.45222	8.08205	9.48505	14.9206	33.9862	12.4737	4.91771	35.0225	1.81646	3.33554	14.6532	3.76759	5.29585	5.3904	6.74759	10.8974	4.23403	3.1087	46.7366	15.8119
26	Mito2-/-_Low Iron	14.0369	9.25958	6.21695	23.25	14.5819	1.28141	2.85133	3.96593	2.22669	5.27886	1.67584	5.29508	0.675258	37.5706	0.310962	0.419487	0.545192	0.0696154	0.560705	1.12679	0.967179	1.02545	0.475256	0.239551	0.744103	1.78712	8.39006	6.60865	1.79686	6.43115	6.78224	13.1571	26.9287	10.0226	3.71173	33.4883	1.54827	3.38904	7.82949	4.22064	3.38769	3.66596	8.1741	11.0513	3.66635	3.58308	19.8865	7.51654
27	Mito2-/-_Low Iron	6.97381	10.3132	6.16061	27.24	17.3647	2.84559	4.17403	5.42327	3.10185	6.38885	2.37296	5.34844	1.10647	7.98842	0.507606	0.876703	1.10007	0.26221	0.605083	1.01011	1.13514	0.663794	0.17291	0.487661	0.60232	1.65928	5.80379	5.28341	2.14193	6.03589	6.30138	10.3926	26.6021	7.67506	3.97	22.9769	1.5272	5.12438	22.9586	4.42262	3.55917	3.95816	8.26567	16.7539	5.76254	1.76613	44.6541	11.7228
28	Mito2-/-_Low Iron	2.64031	14.2056	7.19101	42.885	26.0704	4.14504	5.97346	7.21017	2.77235	10.667	3.21868	8.69486	1.30993	13.2498	2.00744	2.01333	2.17613	0.31453	0.607943	0.947637	0.977834	0.970788	0.917943	0.575011	0.561947	1.65263	6.91442	5.95444	2.58532	7.44317	6.46897	11.6606	27.0537	6.87832	3.82044	27.0221	1.9102	3.28481	20.831	2.41718	4.60532	4.47954	4.24501	10.0934	4.66838	1.66059	50.7758	16.1817
29	Mito2-/-_Low Iron	2.55629	8.53694	5.93003	29.8401	18.2327	2.31361	3.46242	5.5308	2.16214	6.70587	2.73972	8.69263	1.9488	6.92847	0.436718	0.624416	0.635464	0.135	0.267938	2.49438	1.06979	0.496237	0.372405	0.48256	0.712955	2.0812	7.11531	4.99433	4.02835	16.2021	14.6436	24.0364	55.2582	9.60156	6.68734	35.2807	3.88392	3.17579	10.1745	2.42186	8.49687	9.45942	4.4271	7.46314	2.82785	1.65861	29.543	8.90392
[truncated: 611 more columns]

## Sheet: merged dt 2
Sample	Sample	Group	liver wt (mg)	Allocholic acid ACA	BMP 18:1_20:4	BMP 18:1_22:4	BMP 18:1_22:5	BMP 18:1_22:6	BMP 18:2_18:2	BMP 18:2_20:4	BMP 18:2_22:6	BMP 20:1_20:4	BMP 20:4_22:5	BMP 20:4_22:6	BMP 22:5_22:6	BMP 22:6_22:6	CAR 0	CAR 16:0	CAR 18:0	CAR 18:1	CAR 18:2	CAR 20:4	SE 27:1/17:1	SE 27:1/18:0	SE 27:1/18:1	SE 27:1/18:2	SE 27:1/20:4	SE 27:1/22:6	Cer 42:0;O3	Cer 42:1;O3	Cer 17:1;O2/24:1	Cer 18:0;(OH)2/16:0	Cer 18:0;(OH)2/22:0	Cer 18:0;(OH)2/24:0	Cer 18:0;O2/24:1	Cer 18:1;O2/16:0	Cer 18:1;O2/18:0	Cer 18:1;O2/20:0	Cer 18:1;O2/22:0	Cer 18:1;O2/23:0	Cer 18:1;O2/24:0	Cer 18:1;O2/24:1	Cer 40:2;O2	Cer 42:3;O2	Cer 43:4;O2	Cer 43:5;O3	Cer 41:5;O3	Cer 39:0;O3	Cer 43:0;O3
1	WT1	normal chow on antibiotics	50	143.344	227.852	79.591	208.99	310.955	150.155	139.688	194.427	18.034	70.252	67.572	54.681	38.663	1555.8	132.05	128.631	175.614	63.902	71.745	893.408	6621.92	257534	9278.24	41856.7	45131.6	217.094	553.704	22.05	14.818	13.764	21.409	109.652	121.778	63.142	28.8	118.932	78.741	176.49	1075.88	12.377	70.618	110.013	22613.9	11057.1	22613.9	375.194
2	WT2	normal chow on antibiotics	52.6	376.608	187.673	146.259	62.141	301.03	357.065	204.728	405.135	62.58	25.208	98.512	25.742	102.428	2326.9	221.308	226.947	174.067	132.947	96.795	435.878	4794.46	115432	6914.24	24422.3	56727	155.603	412.818	26.616	11.236	8.925	16.481	79.378	96.713	61.924	17.788	85.049	73.789	136.28	923.936	16.988	82.225	89.813	922.262	704.49	962.382	179.727
3	WT3	normal chow on antibiotics	50	14.9919	134.85	81.416	54.289	227.742	261.763	167.837	376.291	19.41	19.219	95.447	27.625	123.11	4503.11	217.362	349.289	210.142	150.917	177.758	552.229	4511.41	88430.2	8114.91	21203	52557.5	187.994	535.543	25.252	7.332	6.059	14.982	70.406	94.525	48.291	16.616	79.48	68.841	133.549	788.787	16.166	81.233	90.352	1098.9	707.509	1098.9	221.085
4	WT4	normal chow on antibiotics	52.4	66.201	119.519	83.595	57.772	214.187	198.894	117.896	297.534	24.254	15.315	65.223	25.188	101.948	3676.87	190.203	243.47	196.55	143.633	118.151	519.838	3699.77	114260	6035.07	29009.4	29751.8	235.255	395.825	21.074	8.423	8.3	15.322	57.544	81.266	39.815	13.68	66.713	62.393	125.817	684.333	14.116	65.232	79.788	935.079	620.66	957.616	235.871
5	WT5	normal chow on antibiotics	50	48.0118	94.217	76.151	36.079	124.792	204.872	97.374	151.889	37.449	11.393	35.307	9.304	28.245	979.606	170.288	191.371	178.001	133.744	123.589	108.199	4941.48	139811	5897.74	23470	61148.7	175.753	414.872	14.495	11.849	8.198	15.39	58.834	95.307	54.358	16.315	70.511	55.793	119.362	699.667	14.261	60.055	62.914	1202.2	874.921	1244.92	174.532
6	WT6	normal chow on antibiotics	50.6	36.0988	258.89	138.393	121.74	439.39	346.344	274.737	577.801	38.741	63.676	185.467	78.846	206.254	3453.38	269.063	368.368	223.71	100.583	113.331	670.621	5899.57	174028	13482.9	18841.5	50670.7	225.02	405.063	26.431	6.107	7.33	12.835	58.68	97.367	96.291	14.788	63.808	63.936	105.063	674.042	23.23	115.057	72.194	328.904	206.662	328.904	228.321
7	WT7	normal chow on antibiotics	50	60.397	116.92	89.205	61.373	223.772	215.645	134.691	335.209	26.523	22.304	74.809	24.318	125.561	3418.34	209.896	225.325	188.064	135.796	102.764	613.95	3714.76	103169	7068.32	25552.3	48245.8	177.81	473.509	20.467	9.013	8.062	17.72	76.831	106.785	58.306	16.429	83.748	71.041	143.696	799.156	15.14	76.983	87.732	631.111	461.076	631.111	169.608
8	WT8	normal chow on antibiotics	52.7	20.5867	115.208	84.495	58.571	213.209	229.621	134.431	339.312	26.755	15.657	81.169	23.294	109.836	3327.25	241.806	279.522	223.542	156.223	129.809	467.261	3050.96	108430	7798.44	28707.1	69298.6	194.784	547.715	23.984	9.519	10.443	19.559	88.283	115.248	62.03	19.54	89.875	77.316	161.415	861.978	20.521	101.187	98.1	633.997	455.713	649.153	208.628
9	WT9	normal chow no antibiotics	52.2	75.2238	139.873	94.494	69.046	242.388	265.525	135.065	288.024	25.212	21.974	65.795	21.844	72.765	2824.8	230.623	275.086	235.654	138.72	132.16	458.906	3422.44	152106	7802.2	22606.6	55309.2	123.427	469.409	25.334	9.124	9.26	20.822	100.748	133.554	65.218	23.108	102.615	84.515	166.949	1149.01	17.485	92.078	99.736	569.024	434.879	628.073	158.382
10	WT10	normal chow no antibiotics	50	141.42	126.641	75.372	52.294	192.84	207.81	130.206	263.955	21.721	18.766	82.687	22.613	96.836	4213.21	338.825	363.232	180.703	122.015	134.449	400.346	3532.61	111198	6707.29	23362.6	33269.8	157.053	530.548	26.835	10.409	11.287	18.256	75.237	158.361	59.2	20.48	94.254	81.68	150.55	842.249	18.952	86	107.723	746.019	542.637	807.368	202.244
11	WT11	normal chow no antibiotics	51.3	464.258	148.55	89.211	88.208	295.235	221.869	130.551	366.99	18.169	24.63	86.72	37.896	148.966	3788.25	257.77	268.673	244.685	130.401	125.682	708.119	2373.21	83679.8	4248.14	20489.2	52807.7	138.845	425.533	18.014	7.49	9.232	16.363	63.748	115.393	49.77	18.468	75.136	63.735	135.607	725.715	17.79	79.289	81.466	512.277	335.3	544.527	198.857
12	WT12	normal chow no antibiotics	52.4	177.391	106.005	71.336	56.337	220.663	215.359	116.794	332.544	16.002	18.64	74.897	25.891	122.239	2662.35	208.434	172	194.717	143.646	148.943	419.611	3741.05	87598.4	5826.99	24988.9	46225.3	168.023	421.174	19.655	8.262	10.283	17.033	65.131	111.771	44.517	17.237	79.745	65.783	133.377	697.074	18.182	72.003	84.426	704.649	527.283	749.659	191.905
13	WT13	normal chow no antibiotics	51.8	285.506	145.501	101.246	59.454	239.29	289.544	157.656	302.007	35.422	22.001	71.153	19.649	69.636	2732.15	215.981	247.624	230.511	154.314	131.297	105.09	3819.73	81886.7	5990.21	23704.1	58682.1	120.138	373.678	17.01	8.296	8.135	16.536	68.889	118.042	47.953	16.197	73.57	67.492	135.727	766.8	15.082	71.603	82.44	543.581	375.421	586.77	140.116
14	WT14	normal chow no antibiotics	51.8	602.337	129.548	95.453	60.669	274.794	221.277	133.713	371.448	29.324	21.486	89.028	29.74	155.23	1199.68	281.805	273.668	342.243	196.919	186.58	491.627	3496.99	98578.8	5899.1	31231.6	37333.9	168.76	469.718	23.222	7.715	10.751	20.769	80.529	130.459	56.092	18.751	94.311	86.253	168.265	999.28	20.845	97.039	109.079	597.834	424.348	616.56	204.748
15	WT15	normal chow no antibiotics	51.2	255.737	144.542	108.213	67.847	261.913	226.836	145.113	346.998	36.324	23.084	88.941	27.481	129.601	1429.6	265.364	248.096	332.81	194.74	189.701	606.255	2502.99	105135	5978.39	35610.3	52048.3	136.414	421.333	24.161	7.796	10.494	22.314	93.899	130.002	53.992	20.477	97.518	90.334	185.691	955.405	20.882	96.118	109.608	545.977	337.745	545.977	162.627
16	WT16	normal chow no antibiotics	52.6	86.7108	161.848	121.359	67.786	297.499	277.483	151.059	361.215	30.704	20.425	80.268	28.274	124.138	1486.44	282.606	253.676	365.186	227.971	152.207	304.758	4468.76	107261	5939.09	34235.9	42050.7	144.998	424.531	18.617	9.818	11.174	21.732	75.151	140.603	77.039	21.828	96.135	80.543	172.297	989.825	18.51	83.704	96.295	586.563	422.835	594.196	173.565
17	WT17	low iron chow on antibiotics	50.9	60.9875	215.885	82.062	201.918	267.078	146.094	154.5	167.928	17.549	80.217	58.885	52.89	23.26	1975.91	134.912	144.136	205.686	76.632	65.959	1178.37	5731.06	394085	9140.65	46794.1	55540.9	315.76	548.712	24.384	12.994	15.399	24.207	117.562	154.311	46.561	32.777	136.103	92.422	198.434	1180.28	20.983	94.291	126.315	19868.5	7710.15	19852.2	464.699
18	WT18	low iron chow on antibiotics	50.4	95.1513	194.008	90.236	143.419	175.657	138.135	127.47	119.354	24.267	59.992	28.326	22.662	7.719	2346.31	190.844	180.873	297.348	102.992	108.183	462.766	6949.76	224349	5979.76	47627.1	40630.4	210.781	435.774	17.223	14.088	11.072	18.496	83.184	118.748	63.31	25.595	97.969	67.39	152.256	924.918	10.853	63.137	94.575	16301.3	6076.36	16301.3	322.559
19	WT19	low iron chow on antibiotics	51.5	21.7819	159.699	124.376	85.47	404.289	249.214	159.649	551.131	36.525	29.376	146.823	48.751	277.467	2759.95	240.301	236.419	241.908	151.365	139.927	747.143	4229.17	147853	7761	22776.5	54473.2	165.941	506.379	27.613	10.463	10.557	23.204	92.499	128.519	66.018	22.621	107.973	102.929	190.598	1040.26	22.425	97.873	127.34	702.157	514.892	747.184	204.855
20	WT20	low iron chow on antibiotics	51.7	25.6121	269.354	100.617	236.942	276.673	200.776	173.936	170.931	20.403	73.756	43.152	44.008	16.237	1845.63	167.183	169.63	249.146	78.306	76.695	330.441	10647.6	424731	9555.03	40999.9	88813.9	353.447	481.246	18.345	16.522	9.027	19.767	89.349	138.244	73.806	24.856	99.284	82.066	167.53	916.101	12.57	80.748	109.644	25009.6	11728.7	25009.6	491.419
21	WT21	low iron chow on antibiotics	52.4	50.8819	211.938	82.847	184.128	258.832	161.832	143.521	179.777	16.325	68.334	55.318	46.452	27.325	1911.66	260.579	155.587	575.751	213.7	140.304	304.525	11167.6	409757	11889.7	117386	145121	306.021	501.548	17.771	14.439	10.548	22.121	95.96	140.32	105.338	29.786	102.004	83.376	180.119	1076.05	14.679	83.298	112.297	15726.7	6135.5	15726.7	442.033
22	WT22	low iron chow on antibiotics	52.7	19.7817	225.991	93.454	235.603	319.854	172.433	168.754	206.803	17.685	86.536	70.459	65.144	35.187	1701.23	281.399	222.645	560.946	194.636	186.727	534.19	10452.2	278500	7570.74	78089.5	28384.4	270.654	503.323	21.731	15.871	13.589	25.737	105.415	162.497	133.259	31.691	117.625	111.766	217.118	1095.03	19.262	94.84	147.171	12596.3	4095.69	12596.3	367.361
23	WT23	low iron chow on antibiotics	52.8	6.22063	445.554	118.236	567.19	947.406	237.742	285	495.56	16.006	190.548	227.401	242.055	165.798	2191.03	178.072	126.116	420.65	103.771	161.996	2688.7	14772.5	637164	13071.4	121470	59090.6	279.202	554.595	24.174	17.19	15.581	26.607	126.855	186.614	108.685	38.793	146.088	115.909	233.381	1350.4	20.985	102.095	157.815	24027.3	9325.09	24027.3	442.349
24	WT24	low iron chow on antibiotics	53	79.4969	270.712	84.493	371.021	494.504	147.526	188.578	290.352	14.199	142.988	121.834	151.271	79.451	2218.43	222.524	154.968	524.218	155.45	118.04	839.994	7897.22	324687	8640.2	74274.6	56389.4	343.189	570.801	22.177	23.55	16.737	33.725	109.517	143.032	87.176	35.776	153.253	140.869	278.052	1191.51	20.991	91.973	184.997	27042.9	7223.54	27042.9	531.318
25	WT25	low iron chow no antibiotics	51.4	17.1809	364.699	101.144	513.77	559.624	255.989	220.165	250.789	18.426	122.193	79.825	89.359	33.65	2352.04	247.43	197.707	472.526	126.97	160.446	521.642	10058.1	289306	6114.79	123046	38666.8	145.165	512.745	15.855	15.326	12.52	22.294	88.335	135.231	92.791	27.77	111.146	89.824	186.046	1012.05	10.829	62.293	116.959	26838.4	11599.2	26838.4	236.165
26	WT26	low iron chow no antibiotics	52.7	58.7798	293.905	93.008	409.437	441.649	230.439	182.48	203.175	19.883	101.52	58.791	67.05	26.532	844.505	231.441	184.96	459.531	129.132	145.739	589.785	10112.9	239836	4962.58	109379	38199.1	147.134	476.202	18.184	12.329	12.494	22.555	91.848	126.121	91.359	27.076	106.408	88.008	182.916	932.494	12.953	68.442	121.666	17023	6108.98	17023	234.956
27	WT27	low iron chow no antibiotics	50.5	132.285	296.176	88.298	398.121	423.549	211.581	184.617	209.652	16.477	105.269	60.867	69.908	24.554	1327.68	244.752	218.808	423.019	107.54	157.791	634.781	5756.16	340751	10612.1	120235	55803.9	136.388	561.6	20.131	11.434	10.862	24.164	106.066	129.7	89.647	33.053	118.759	87.716	189.854	1071.93	16.621	74.632	118.572	17611.5	5360.24	17611.5	206.707
28	WT28	low iron chow no antibiotics	53.4	82.9264	397.038	110.894	519.973	526.665	252.566	233.367	261.457	18.362	135.32	73.859	87.806	28.337	1718.28	292.368	254.964	487.874	137.247	174.122	443.447	12147.4	380596	11572.8	81471.6	38230.4	143.812	588.18	23.176	12.97	13.066	25.655	112.162	125.774	105.244	32.793	115.424	102.533	203.751	1117.26	17.42	83.934	132.134	18615.4	6372.28	18615.4	234.399
29	WT29	low iron chow no antibiotics	50.9	14.6483	706.419	171.535	1025.22	1497.12	314.586	377.203	691.049	21.463	256.465	311.246	362.093	244.382	1922.5	188.792	118.217	589.334	112.896	106.79	7542.55	44162.1	1.35517e+06	32246.1	220010	174586	360.271	384.125	16.011	19.605	9.58	20.171	91.131	154.309	98.591	28.88	94.71	89.627	169.344	996.052	6.31	55.611	126.56	19924.2	12311.3	19924.2	611.783
30	WT30	low iron chow no antibiotics	50.8	37.3667	880.474	193.355	1323.69	1595.58	390.579	460.62	662.764	22.632	332.279	318.557	351.704	168.008	1692.56	220.146	143.33	617.497	128.259	138.2	2190.43	15801.4	585870	11500.3	125334	52606.4	244.875	425.824	20.354	22.443	13.782	25.473	104.967	194.93	137.477	35.792	121.202	116.562	205.992	1151.87	16.861	75.537	156.276	15248.1	6345.35	15248.1	350.223
31	WT31	low iron chow no antibiotics	52	189.376	457.697	123.09	671.24	810.602	313.312	272.45	342.699	22.249	153.505	118.994	148.672	62.587	1898.41	289.524	126.586	693.317	186.687	146.593	1695.43	8471.43	453840	10847.8	83652.7	46523	215.369	322.507	15.244	13.847	9.593	21.74	73.198	116.523	74.779	22.698	88.28	89.285	175.326	797.266	11.765	58.516	123.993	6768.82	3655.16	6768.82	291.497
32	WT32	low iron chow no antibiotics	51.2	127.326	563.132	139.686	881.898	1187.28	305.816	347.692	570.79	19.246	266.733	257.424	344.044	193.771	2009.99	181.68	153.921	459.949	108.717	106.093	2742.01	17347.2	573562	13341.2	138995	60903.5	256.026	377.499	19.979	17.591	13.151	25.549	94.933	147.344	93.421	35.742	116.144	101.055	210.381	1061.9	11.282	69.166	143.239	16870.8	7837.08	16870.8	447.017
G01	Germ Free Mice1	germ free normal	50.8	201.514	128.944	90.586	67.506	254.639	232.488	144.471	430.876	24.29	28.909	103.635	33.637	194.009	2809.39	162.529	170.724	103.104	94.64	74.101	563.023	2678.37	116746	6672.31	21579.8	31270	145.854	537.578	22.407	11.234	14.007	24.206	83.103	96.856	66.508	22.537	122.32	116.873	216.78	915.109	19.436	104.3	141.799	316.882	152.239	433.739	185.556
G02	Germ Free Mice2	germ free normal	50.2	354.431	114.335	113.554	64.966	267.205	135.868	116.579	411.785	32.667	26.369	112.161	53.487	327.578	2701.04	141.153	148.386	91.057	68.511	71.752	652.972	2482.16	97058.9	6029.45	22431.8	48545.4	107.725	535.323	20.966	11.134	14.013	25.876	79.534	94.452	67.689	21.049	126.733	114.707	222.22	852.919	17.753	92.744	147.21	300.45	105.16	329.368	154.78
G03	Germ Free Mice3	germ free normal	53.8	234.867	118.401	91.082	59.54	241.408	187.978	123.817	351.172	21.614	13.706	84.811	28.854	159.147	2193.57	147.006	144.523	127.495	102.189	98.264	495.449	3497.11	120549	7066.93	25946.8	47167.3	168.076	548.636	24.271	11.009	14.81	27.129	93.665	104.168	75.28	24.742	132.742	137.014	237.013	902.198	21.606	110.501	154.527	336.487	146.544	439.052	162.939
G04	Germ Free Mice4	germ free normal	51.6	134.03	126.227	87.538	72.586	276.293	176.779	126.216	466.927	24.449	25.017	114.534	41.777	296.691	1826.47	135.171	183.329	109.052	78.83	79.351	761.614	2507.22	107607	6781.72	21558	45556.2	142.862	546.865	24.73	10.842	13.964	23.974	90.707	105.284	65.173	20.899	127.392	121.464	215.564	910.274	18.92	107.572	146.631	264.335	131.484	291.414	192.052
G05	Germ Free Mice5	germ free normal	53.6	144.554	143.067	88.368	70.962	273.561	196.523	140.257	429.135	26.971	30.109	104.259	41.455	220.053	2576.27	162.61	207.975	129.891	97.539	100.041	629.402	3993.03	176501	7678.02	26530.5	48037.6	171.691	628.991	28.091	11.569	16.964	28.277	99.926	124.04	80.195	28.837	154.614	137.196	242.896	1224.8	25.73	121.34	160.887	478.228	253.498	558.897	196.306
G06	Germ Free Mice6	germ free low iron chow	50.5	61.6872	297.759	123.403	448.235	517.483	213.719	210.862	265.28	28.911	146.521	90.363	118.367	44.503	1894.14	121.101	173.084	158.168	56.917	103.401	566.491	9896.89	384794	7990.56	54962.1	59016	195.66	587.218	21.183	24.306	16.825	26.241	120.665	148.179	107.187	38.369	161.379	133.196	231.616	1376.9	22.536	92.914	172.987	3708.01	1609.23	3821.79	308.478
G07	Germ Free Mice7	germ free low iron chow	52.5	127.655	500.933	203.113	665.959	798.583	238.134	298.162	428.063	29.399	238.42	183.808	262.871	119.713	860.529	175.417	219.265	157.177	48.044	80.112	783.325	9340.75	391611	9425.05	68441.8	58523	158.122	570.53	21.75	18.118	15.599	24.718	128.515	150.37	65.041	32.904	141.014	108.277	207.304	1270.51	20.272	106.627	152.057	4153.25	1705.76	4199.54	259.807
G08	Germ Free Mice8	germ free low iron chow	52.6	100.18	258.855	116.577	365.085	417.404	168.146	177.063	233.767	19.06	142.637	87.005	114.972	42.286	1776.63	141.783	183.158	175.204	61.25	76.503	267.882	5837.98	233363	7621.79	59647	70603.2	205.085	585.843	22.421	22.559	14.329	25.721	100.618	123.951	84.528	35.044	146.689	117.972	212.314	1282.24	21.218	90.831	161.479	7908.12	2981.96	7987.84	310.084
G09	Germ Free Mice9	germ free low iron chow	50.3	98.8873	476.387	149.946	875.265	1000.81	295.824	271.378	432.441	23.325	195.353	161.222	226.328	110.298	1740.69	127.107	111.551	173.644	55.169	73.076	1025.49	10413.9	397464	8680.52	65181.2	44131.7	234.938	700.436	28.123	32.685	23.634	34.708	160.448	165.113	141.263	57.117	211.982	174.477	306.268	1742.64	32.456	114.365	224.473	5822.44	2044.16	5959.96	342.381
G10	Germ Free Mice10	germ free low iron chow	51.7	199.766	202.755	85.455	247.545	271.09	154.395	132.08	157.553	21.779	84.912	39.829	49.878	17.057	1050.76	146.077	141.107	199.501	66.482	93.843	807.487	6302.28	273463	8351.22	89618	65664.8	188.669	594.219	23.295	24.9	16.884	27.484	120.092	126.623	114.213	40.147	148.656	124.086	216.311	1235.92	19.803	89.21	172.434	9033.21	2801.12	9137.37	245.277
pmol lipid per mg tissue
Sample	Sample	Group	liver wt (mg)	Allocholic acid ACA	BMP 18:1_20:4	BMP 18:1_22:4	BMP 18:1_22:5	BMP 18:1_22:6	BMP 18:2_18:2	BMP 18:2_20:4	BMP 18:2_22:6	BMP 20:1_20:4	BMP 20:4_22:5	BMP 20:4_22:6	BMP 22:5_22:6	BMP 22:6_22:6	CAR 0	CAR 16:0	CAR 18:0	CAR 18:1	CAR 18:2	CAR 20:4	SE 27:1/17:1	SE 27:1/18:0	SE 27:1/18:1	SE 27:1/18:2	SE 27:1/20:4	SE 27:1/22:6	Cer 42:0;O3	Cer 42:1;O3	Cer 17:1;O2/24:1	Cer 18:0;(OH)2/16:0	Cer 18:0;(OH)2/22:0	Cer 18:0;(OH)2/24:0	Cer 18:0;O2/24:1	Cer 18:1;O2/16:0	Cer 18:1;O2/18:0	Cer 18:1;O2/20:0	Cer 18:1;O2/22:0	Cer 18:1;O2/23:0	Cer 18:1;O2/24:0	Cer 18:1;O2/24:1	Cer 40:2;O2	Cer 42:3;O2	Cer 43:4;O2	Cer 43:5;O3	Cer 41:5;O3	Cer 39:0;O3	Cer 43:0;O3
1	WT1	normal chow on antibiotics	50	2.86688	4.55704	1.59182	4.1798	6.2191	3.0031	2.79376	3.88854	0.36068	1.40504	1.35144	1.09362	0.77326	31.1159	2.641	2.57262	3.51228	1.27804	1.4349	17.8682	132.438	5150.68	185.565	837.133	902.632	4.34188	11.0741	0.441	0.29636	0.27528	0.42818	2.19304	2.43556	1.26284	0.576	2.37864	1.57482	3.5298	21.5176	0.24754	1.41236	2.20026	452.278	221.142	452.278	7.50389
2	WT2	normal chow on antibiotics	52.6	7.15985	3.56793	2.78059	1.18139	5.723	6.78831	3.89217	7.70219	1.18973	0.47924	1.87285	0.489392	1.9473	44.2377	4.20738	4.31458	3.30926	2.52751	1.84021	8.28665	91.1494	2194.53	131.45	464.302	1078.46	2.95822	7.84824	0.506008	0.213612	0.169677	0.313327	1.50909	1.83865	1.17726	0.338175	1.6169	1.40283	2.59087	17.5653	0.322966	1.56321	1.70747	17.5335	13.3934	18.2962	3.41687
3	WT3	normal chow on antibiotics	50	0.299839	2.697	1.62832	1.08578	4.55484	5.23526	3.35674	7.52582	0.3882	0.38438	1.90894	0.5525	2.4622	90.0622	4.34724	6.98578	4.20284	3.01834	3.55516	11.0446	90.2282	1768.6	162.298	424.06	1051.15	3.75988	10.7109	0.50504	0.14664	0.12118	0.29964	1.40812	1.8905	0.96582	0.33232	1.5896	1.37682	2.67098	15.7757	0.32332	1.62466	1.80704	21.9779	14.1502	21.9779	4.4217
4	WT4	normal chow on antibiotics	52.4	1.26338	2.2809	1.59532	1.10252	4.08754	3.79569	2.24992	5.67813	0.462863	0.292271	1.24471	0.480687	1.94557	70.1693	3.62983	4.64637	3.75095	2.74109	2.25479	9.92057	70.6063	2180.53	115.173	553.615	567.782	4.48959	7.55391	0.402176	0.160744	0.158397	0.292405	1.09817	1.55088	0.759828	0.261069	1.27315	1.19071	2.40109	13.0598	0.269389	1.24489	1.52267	17.845	11.8447	18.2751	4.50135
5	WT5	normal chow on antibiotics	50	0.960235	1.88434	1.52302	0.72158	2.49584	4.09744	1.94748	3.03778	0.74898	0.22786	0.70614	0.18608	0.5649	19.5921	3.40576	3.82742	3.56002	2.67488	2.47178	2.16398	98.8295	2796.23	117.955	469.401	1222.97	3.51507	8.29743	0.2899	0.23698	0.16396	0.3078	1.17668	1.90614	1.08716	0.3263	1.41022	1.11586	2.38724	13.9933	0.28522	1.2011	1.25828	24.044	17.4984	24.8983	3.49065
6	WT6	normal chow on antibiotics	50.6	0.713414	5.1164	2.73504	2.40593	8.6836	6.84474	5.42958	11.419	0.765632	1.25842	3.66536	1.55822	4.07617	68.2487	5.31745	7.28	4.42115	1.98781	2.23974	13.2534	116.592	3439.29	266.461	372.361	1001.4	4.44704	8.0052	0.522352	0.120692	0.144862	0.253656	1.15968	1.92425	1.90298	0.292253	1.26103	1.26356	2.07634	13.321	0.459091	2.27385	1.42676	6.50008	4.08424	6.50008	4.51228
7	WT7	normal chow on antibiotics	50	1.20794	2.3384	1.7841	1.22746	4.47544	4.3129	2.69382	6.70418	0.53046	0.44608	1.49618	0.48636	2.51122	68.3668	4.19792	4.5065	3.76128	2.71592	2.05528	12.279	74.2951	2063.37	141.367	511.047	964.917	3.55621	9.47018	0.40934	0.18026	0.16124	0.3544	1.53662	2.1357	1.16612	0.32858	1.67496	1.42082	2.87392	15.9831	0.3028	1.53966	1.75464	12.6222	9.22152	12.6222	3.39215
8	WT8	normal chow on antibiotics	52.7	0.390639	2.18611	1.60332	1.1114	4.04571	4.35713	2.55087	6.43856	0.507685	0.297097	1.54021	0.442011	2.08417	63.1356	4.58835	5.30402	4.24178	2.96438	2.46317	8.86643	57.893	2057.49	147.978	544.726	1314.96	3.69608	10.3931	0.455104	0.180626	0.198159	0.371139	1.6752	2.18687	1.17704	0.370778	1.70541	1.4671	3.0629	16.3563	0.389393	1.92006	1.86148	12.0303	8.64731	12.3179	3.95879
9	WT9	normal chow no antibiotics	52.2	1.44107	2.67956	1.81023	1.32272	4.64345	5.08669	2.58745	5.5177	0.482989	0.420958	1.26044	0.418467	1.39397	54.1149	4.41807	5.26985	4.51444	2.65747	2.5318	8.7913	65.564	2913.91	149.468	433.077	1059.56	2.3645	8.99251	0.485326	0.174789	0.177395	0.398889	1.93004	2.55851	1.24939	0.442682	1.9658	1.61906	3.19826	22.0116	0.334962	1.76395	1.91065	10.9008	8.33101	12.0321	3.03414
10	WT10	normal chow no antibiotics	50	2.8284	2.53282	1.50744	1.04588	3.8568	4.1562	2.60412	5.2791	0.43442	0.37532	1.65374	0.45226	1.93672	84.2641	6.7765	7.26464	3.61406	2.4403	2.68898	8.00692	70.6523	2223.96	134.146	467.252	665.396	3.14106	10.611	0.5367	0.20818	0.22574	0.36512	1.50474	3.16722	1.184	0.4096	1.88508	1.6336	3.011	16.845	0.37904	1.72	2.15446	14.9204	10.8527	16.1474	4.04489
11	WT11	normal chow no antibiotics	51.3	9.04987	2.89571	1.73901	1.71945	5.75507	4.32493	2.54485	7.1538	0.354172	0.480117	1.69045	0.738713	2.90382	73.845	5.02476	5.23729	4.76969	2.54193	2.44994	13.8035	46.2614	1631.19	82.8098	399.399	1029.39	2.70653	8.29499	0.35115	0.146004	0.179961	0.318967	1.24265	2.24938	0.970175	0.36	1.46464	1.2424	2.64341	14.1465	0.346784	1.54559	1.58803	9.9859	6.53607	10.6146	3.87636
12	WT12	normal chow no antibiotics	52.4	3.38533	2.023	1.36137	1.07513	4.21113	4.1099	2.22889	6.34626	0.305382	0.355725	1.42933	0.494103	2.33281	50.8082	3.97775	3.28244	3.71597	2.74134	2.84242	8.00784	71.3941	1671.73	111.202	476.887	882.163	3.20654	8.03767	0.375095	0.157672	0.19624	0.325057	1.24296	2.13303	0.849561	0.32895	1.52185	1.2554	2.54536	13.3029	0.346985	1.3741	1.61118	13.4475	10.0626	14.3065	3.66232
13	WT13	normal chow no antibiotics	51.8	5.5117	2.8089	1.95456	1.14776	4.6195	5.58965	3.04355	5.83025	0.683822	0.42473	1.37361	0.379324	1.34432	52.7441	4.16952	4.78039	4.45002	2.97903	2.53469	2.02876	73.74	1580.82	115.641	457.608	1132.86	2.31926	7.21385	0.328378	0.160154	0.157046	0.319228	1.3299	2.2788	0.925734	0.312683	1.42027	1.30293	2.62021	14.8031	0.291158	1.3823	1.59151	10.4938	7.24751	11.3276	2.70494
14	WT14	normal chow no antibiotics	51.8	11.6281	2.50093	1.84272	1.17122	5.3049	4.27176	2.58133	7.17081	0.5661	0.414788	1.71869	0.574131	2.99672	23.1598	5.44025	5.28317	6.60701	3.80153	3.60193	9.49087	67.5094	1903.06	113.882	602.927	720.731	3.25792	9.06791	0.448301	0.148938	0.207548	0.400946	1.55461	2.51851	1.08286	0.361988	1.82068	1.66512	3.24836	19.2911	0.402413	1.87334	2.10577	11.5412	8.19205	11.9027	3.95267
15	WT15	normal chow no antibiotics	51.2	4.99486	2.82309	2.11354	1.32514	5.11549	4.43039	2.83424	6.7773	0.709453	0.450859	1.73713	0.536738	2.53127	27.9219	5.18289	4.84563	6.5002	3.80352	3.7051	11.8409	48.8865	2053.42	116.765	695.513	1016.57	2.66434	8.22916	0.471895	0.152266	0.204961	0.43582	1.83396	2.5391	1.05453	0.399941	1.90465	1.76434	3.62678	18.6603	0.407852	1.8773	2.14078	10.6636	6.59658	10.6636	3.1763
16	WT16	normal chow no antibiotics	52.6	1.6485	3.07696	2.30721	1.28871	5.65587	5.27534	2.87184	6.86721	0.583726	0.388308	1.52601	0.537529	2.36004	28.2592	5.37274	4.82274	6.9427	4.33405	2.89367	5.79388	84.9575	2039.18	112.91	650.872	799.443	2.75662	8.07093	0.353935	0.186654	0.212433	0.413156	1.42873	2.67306	1.46462	0.414981	1.82766	1.53124	3.27561	18.818	0.351901	1.59133	1.8307	11.1514	8.03868	11.2965	3.29971
17	WT17	low iron chow on antibiotics	50.9	1.19818	4.24136	1.61222	3.96695	5.24711	2.87022	3.03536	3.29917	0.344774	1.57597	1.15688	1.0391	0.456974	38.8194	2.65053	2.83175	4.04098	1.50554	1.29585	23.1507	112.594	7742.33	179.581	919.334	1091.18	6.20354	10.7802	0.479057	0.255285	0.302534	0.47558	2.30967	3.03165	0.914754	0.643949	2.67393	1.81576	3.89851	23.1882	0.41224	1.85248	2.48163	390.344	151.477	390.024	9.12964
18	WT18	low iron chow on antibiotics	50.4	1.88792	3.84937	1.7904	2.84562	3.48526	2.74077	2.52917	2.36813	0.481488	1.19032	0.562024	0.449643	0.153155	46.5538	3.78659	3.58875	5.89976	2.04349	2.14649	9.18187	137.892	4451.36	118.646	944.982	806.159	4.18216	8.64632	0.341726	0.279524	0.219683	0.366984	1.65048	2.35611	1.25615	0.507837	1.94383	1.3371	3.02095	18.3515	0.215337	1.25272	1.87649	323.439	120.563	323.439	6.39998
19	WT19	low iron chow on antibiotics	51.5	0.422949	3.10095	2.41507	1.65961	7.85027	4.83911	3.09998	10.7016	0.709223	0.570408	2.85093	0.946621	5.38771	53.5912	4.66604	4.59066	4.69724	2.93913	2.71703	14.5076	82.1198	2870.93	150.699	442.262	1057.73	3.22216	9.8326	0.536175	0.203165	0.20499	0.450563	1.7961	2.49551	1.2819	0.439243	2.09656	1.99862	3.70093	20.1991	0.435437	1.90045	2.47262	13.6341	9.99791	14.5084	3.97776
20	WT20	low iron chow on antibiotics	51.7	0.495399	5.20994	1.94617	4.58302	5.35151	3.88348	3.36433	3.30621	0.394642	1.42662	0.834662	0.851219	0.314062	35.6988	3.23371	3.28104	4.81907	1.51462	1.48346	6.39151	205.95	8215.29	184.817	793.035	1717.87	6.8365	9.30843	0.354836	0.319574	0.174603	0.38234	1.72822	2.67397	1.42758	0.480774	1.92039	1.58735	3.24043	17.7196	0.243133	1.56186	2.12077	483.744	226.861	483.744	9.50521
21	WT21	low iron chow on antibiotics	52.4	0.971029	4.04462	1.58105	3.51389	4.93954	3.0884	2.73895	3.43086	0.311546	1.30408	1.05569	0.886489	0.521469	36.4821	4.97288	2.96922	10.9876	4.07824	2.67756	5.81155	213.123	7819.78	226.902	2240.2	2769.48	5.8401	9.57152	0.339141	0.275553	0.201298	0.422156	1.8313	2.67786	2.01027	0.568435	1.94664	1.59115	3.43739	20.5353	0.280134	1.58966	2.14307	300.128	117.09	300.128	8.43575
22	WT22	low iron chow on antibiotics	52.7	0.375364	4.28825	1.77332	4.47065	6.06934	3.27197	3.20216	3.92416	0.335579	1.64205	1.33698	1.23613	0.667685	32.2814	5.33964	4.22476	10.6441	3.69328	3.54321	10.1364	198.333	5284.63	143.657	1481.77	538.604	5.13576	9.55073	0.412353	0.301157	0.257856	0.488368	2.00028	3.08343	2.52863	0.601347	2.23197	2.1208	4.11989	20.7785	0.365503	1.79962	2.79262	239.02	77.7172	239.02	6.9708
23	WT23	low iron chow on antibiotics	52.8	0.117815	8.43852	2.23932	10.7422	17.9433	4.50269	5.39773	9.38561	0.303144	3.60886	4.30684	4.58438	3.14011	41.4968	3.37258	2.38856	7.96686	1.96536	3.06811	50.9223	279.782	12067.5	247.565	2300.58	1119.14	5.28791	10.5037	0.457841	0.325568	0.295095	0.50392	2.40256	3.53436	2.05843	0.734716	2.76682	2.19525	4.42009	25.5758	0.397443	1.93362	2.98892	455.063	176.612	455.063	8.37783
24	WT24	low iron chow on antibiotics	53	1.49994	5.10777	1.59421	7.0004	9.33026	2.78351	3.55808	5.47834	0.267906	2.69789	2.29875	2.85417	1.49908	41.8571	4.19857	2.92392	9.89091	2.93302	2.22717	15.8489	149.004	6126.18	163.023	1401.41	1063.95	6.47527	10.7698	0.418434	0.44434	0.315792	0.636321	2.06636	2.69872	1.64483	0.675019	2.89157	2.65791	5.24626	22.4813	0.396057	1.73534	3.49051	510.243	136.293	510.243	10.0249
25	WT25	low iron chow no antibiotics	51.4	0.334259	7.09531	1.96778	9.99553	10.8876	4.98033	4.28337	4.87916	0.358482	2.3773	1.55302	1.7385	0.654669	45.7595	4.81381	3.84644	9.19311	2.47023	3.12152	10.1487	195.682	5628.52	118.965	2393.88	752.273	2.82422	9.97558	0.308463	0.298171	0.24358	0.433735	1.71858	2.63095	1.80527	0.540272	2.16237	1.74755	3.61957	19.6897	0.210681	1.21193	2.27547	522.148	225.666	522.148	4.59464
26	WT26	low iron chow no antibiotics	52.7	1.11537	5.57694	1.76486	7.7692	8.38044	4.37266	3.46262	3.85531	0.377287	1.92638	1.11558	1.2723	0.503454	16.0248	4.39167	3.50968	8.71975	2.45032	2.76545	11.1914	191.896	4550.97	94.1666	2075.51	724.841	2.79192	9.0361	0.345047	0.233947	0.237078	0.427989	1.74285	2.39319	1.73357	0.513776	2.01913	1.66998	3.47089	17.6944	0.245787	1.29871	2.30865	323.018	115.92	323.018	4.45836
27	WT27	low iron chow no antibiotics	50.5	2.61951	5.86487	1.74848	7.88358	8.38711	4.18972	3.65578	4.15152	0.326277	2.08453	1.20529	1.38432	0.486218	26.2906	4.84657	4.33283	8.37661	2.1295	3.12457	12.5699	113.983	6747.54	210.141	2380.89	1105.03	2.70076	11.1208	0.398634	0.226416	0.215089	0.478495	2.10032	2.56832	1.77519	0.654515	2.35166	1.73695	3.75949	21.2263	0.329129	1.47786	2.34796	348.743	106.143	348.743	4.09322
28	WT28	low iron chow no antibiotics	53.4	1.55293	7.43517	2.07667	9.73732	9.86264	4.7297	4.37017	4.8962	0.343858	2.53408	1.38313	1.64431	0.530655	32.1776	5.47506	4.77461	9.13622	2.57017	3.26071	8.30425	227.48	7127.27	216.719	1525.68	715.926	2.69311	11.0146	0.434007	0.242884	0.244682	0.480431	2.10041	2.35532	1.97086	0.614101	2.1615	1.92009	3.81556	20.9225	0.326217	1.5718	2.47442	348.603	119.331	348.603	4.38949
29	WT29	low iron chow no antibiotics	50.9	0.287785	13.8786	3.37004	20.1419	29.413	6.18047	7.41067	13.5766	0.42167	5.03861	6.11485	7.11381	4.80122	37.7702	3.70908	2.32253	11.5783	2.218	2.09804	148.184	867.626	26624.2	633.518	4322.4	3429.98	7.07802	7.54667	0.314558	0.385167	0.188212	0.396287	1.79039	3.03161	1.93695	0.567387	1.86071	1.76084	3.32699	19.5688	0.123969	1.09255	2.48644	391.437	241.872	391.437	12.0193
30	WT30	low iron chow no antibiotics	50.8	0.735564	17.3322	3.8062	26.0569	31.409	7.68856	9.06732	13.0465	0.445512	6.54093	6.27081	6.92331	3.30724	33.3181	4.33358	2.82146	12.1555	2.52478	2.72047	43.1187	311.052	11532.9	226.384	2467.2	1035.56	4.82038	8.38236	0.400669	0.441791	0.271299	0.501437	2.06628	3.8372	2.70624	0.704567	2.38587	2.29453	4.05496	22.6746	0.331909	1.48695	3.0763	300.159	124.908	300.159	6.89415
31	WT31	low iron chow no antibiotics	52	3.64185	8.80187	2.36712	12.9085	15.5885	6.02523	5.23942	6.59037	0.427865	2.95202	2.28835	2.85908	1.2036	36.5078	5.56777	2.43435	13.333	3.59013	2.8191	32.6044	162.912	8727.69	208.611	1608.71	894.674	4.14172	6.20206	0.293154	0.266288	0.184481	0.418077	1.40765	2.24083	1.43806	0.4365	1.69769	1.71702	3.37165	15.332	0.22625	1.12531	2.38448	130.17	70.2916	130.17	5.60572
32	WT32	low iron chow no antibiotics	51.2	2.48683	10.9987	2.72824	17.2246	23.189	5.97297	6.79086	11.1482	0.375898	5.20963	5.02781	6.71961	3.78459	39.2576	3.54844	3.00627	8.98338	2.12338	2.07213	53.5549	338.813	11202.4	260.571	2714.74	1189.52	5.00051	7.37302	0.390215	0.343574	0.256855	0.499004	1.85416	2.87781	1.82463	0.698086	2.26844	1.97373	4.109	20.7403	0.220352	1.3509	2.79764	329.508	153.068	329.508	8.7308
G01	Germ Free Mice1	germ free normal	50.8	3.96681	2.53827	1.78319	1.32886	5.01258	4.57654	2.84392	8.48181	0.47815	0.569075	2.04006	0.662146	3.81907	55.3029	3.19939	3.36071	2.02961	1.86299	1.45868	11.0831	52.7238	2298.14	131.345	424.799	615.552	2.87114	10.5822	0.441083	0.221142	0.275728	0.476496	1.63589	1.90661	1.30921	0.443642	2.40787	2.30065	4.26732	18.014	0.382598	2.05315	2.79132	6.23784	2.99683	8.53817	3.65268
G02	Germ Free Mice2	germ free normal	50.2	7.06038	2.27759	2.26203	1.29414	5.32281	2.70653	2.32229	8.20289	0.650737	0.525279	2.23428	1.06548	6.52546	53.8056	2.81181	2.9559	1.81388	1.36476	1.42932	13.0074	49.4453	1933.44	120.109	446.848	967.039	2.14591	10.6638	0.417649	0.221793	0.279143	0.515458	1.58434	1.88151	1.34839	0.419303	2.52456	2.285	4.42669	16.9904	0.353645	1.84749	2.93247	5.98506	2.09481	6.56111	3.08327
G03	Germ Free Mice3	germ free normal	53.8	4.36557	2.20076	1.69297	1.10669	4.48714	3.49401	2.30143	6.52736	0.401747	0.254758	1.57641	0.53632	2.95812	40.7727	2.73245	2.6863	2.3698	1.89942	1.82647	9.20909	65.002	2240.69	131.356	482.283	876.715	3.12409	10.1977	0.451134	0.204628	0.275279	0.504257	1.74099	1.93621	1.39926	0.459888	2.46732	2.54673	4.40545	16.7695	0.401599	2.05392	2.87225	6.25441	2.72386	8.16082	3.02861
G04	Germ Free Mice4	germ free normal	51.6	2.59748	2.44626	1.69647	1.40671	5.35452	3.42595	2.44605	9.04897	0.473818	0.484826	2.21965	0.809632	5.74983	35.3967	2.61959	3.55289	2.11341	1.52771	1.53781	14.76	48.5896	2085.41	131.429	417.792	882.872	2.76864	10.5982	0.479264	0.210116	0.27062	0.464612	1.75789	2.04039	1.26304	0.405019	2.46884	2.35395	4.1776	17.641	0.366667	2.08473	2.84169	5.12277	2.54814	5.64756	3.72194
G05	Germ Free Mice5	germ free normal	53.6	2.6969	2.66916	1.64866	1.32392	5.10375	3.66647	2.61674	8.00625	0.50319	0.561735	1.94513	0.773414	4.10547	48.0648	3.03377	3.88013	2.42334	1.81976	1.86644	11.7426	74.4969	3292.92	143.247	494.972	896.224	3.2032	11.7349	0.524086	0.21584	0.316493	0.527556	1.86429	2.31418	1.49618	0.538004	2.88459	2.55963	4.53164	22.8507	0.480037	2.26381	3.00162	8.92216	4.72944	10.4272	3.66242
G06	Germ Free Mice6	germ free low iron chow	50.5	1.22153	5.89622	2.44362	8.87594	10.2472	4.23206	4.17549	5.25307	0.572495	2.90141	1.78937	2.3439	0.881248	37.5077	2.39804	3.42741	3.13204	1.12707	2.04754	11.2176	195.978	7619.68	158.229	1088.36	1168.63	3.87446	11.6281	0.419465	0.481307	0.333168	0.519624	2.38941	2.93424	2.12251	0.759782	3.19562	2.63754	4.58646	27.2654	0.446257	1.83988	3.42549	73.4259	31.8659	75.6791	6.10848
G07	Germ Free Mice7	germ free low iron chow	52.5	2.43152	9.54158	3.86882	12.6849	15.2111	4.53589	5.67928	8.15358	0.559981	4.54133	3.5011	5.00707	2.28025	16.391	3.34128	4.17648	2.99385	0.915124	1.52594	14.9205	177.919	7459.26	179.525	1303.65	1114.72	3.01184	10.8672	0.414286	0.345105	0.297124	0.470819	2.4479	2.86419	1.23888	0.626743	2.68598	2.06242	3.94865	24.2001	0.386133	2.03099	2.89632	79.1094	32.4907	79.9913	4.94871
G08	Germ Free Mice8	germ free low iron chow	52.6	1.90455	4.9212	2.21629	6.94078	7.93544	3.19669	3.36622	4.44424	0.362357	2.71173	1.65409	2.18578	0.803916	33.7763	2.69549	3.48209	3.33087	1.16445	1.45443	5.09281	110.988	4436.57	144.901	1133.97	1342.27	3.89895	11.1377	0.426255	0.428878	0.272414	0.488992	1.91289	2.35648	1.607	0.666236	2.78876	2.24281	4.03639	24.3773	0.403384	1.72683	3.06994	150.345	56.6913	151.86	5.89514
G09	Germ Free Mice9	germ free low iron chow	50.3	1.96595	9.47091	2.98103	17.4009	19.8968	5.88119	5.39519	8.59724	0.463718	3.88376	3.20521	4.49956	2.1928	34.6062	2.52698	2.21771	3.45217	1.0968	1.4528	20.3875	207.036	7901.86	172.575	1295.85	877.369	4.67074	13.9252	0.559105	0.649801	0.469861	0.69002	3.18982	3.28256	2.80841	1.13553	4.21435	3.46873	6.08883	34.6449	0.645249	2.27366	4.46268	115.754	40.6394	118.488	6.80678
G10	Germ Free Mice10	germ free low iron chow	51.7	3.86394	3.92176	1.6529	4.7881	5.24352	2.98636	2.55474	3.04745	0.421257	1.6424	0.770387	0.964758	0.329923	20.3242	2.82547	2.72934	3.85882	1.28592	1.81515	15.6187	121.901	5289.42	161.532	1733.42	1270.11	3.6493	11.4936	0.45058	0.481625	0.326576	0.531605	2.32286	2.44919	2.20915	0.776538	2.87536	2.40012	4.18397	23.9057	0.383037	1.72553	3.33528	174.724	54.1803	176.738	4.74423
[truncated: 549 more columns]

## Sheet: merged dt 1
		NEG	POS	POS	POS	POS	POS	POS	POS	POS	POS	POS	POS	POS	POS	POS	POS	POS	POS	POS	POS	POS	POS	POS	POS	POS	POS	POS	NEG	NEG	POS	POS	POS	POS	POS	POS	POS	POS	POS	POS	POS	POS	POS	POS	POS	NEG	NEG	NEG	NEG
Sample	Group	Allocholic acid ACA	BMP 18:1_18:1	BMP 18:1_18:2	BMP 18:1_20:4	BMP 18:1_22:4	BMP 18:1_22:5	BMP 18:1_22:6	BMP 18:2_18:2	BMP 18:2_20:4	BMP 18:2_22:6	BMP 20:1_20:4	BMP 20:4_22:5	BMP 20:4_22:6	BMP 22:5_22:6	BMP 22:6_22:6	CAR 0	CAR 16:0	CAR 18:0	CAR 18:1	CAR 18:2	CAR 20:4	CE 17:1	CE 18:0	CE 18:1	CE 18:2	CE 20:4	CE 22:6	Cer 16:0;2O/26:0; 2OH	Cer 18:0;3O/24:1	Cer d17:1/24:1	Cer d18:0/16:0	Cer d18:0/22:0	Cer d18:0/24:0	Cer d18:0/24:1	Cer d18:1/16:0	Cer d18:1/18:0	Cer d18:1/20:0	Cer d18:1/22:0	Cer d18:1/23:0	Cer d18:1/24:0	Cer d18:1/24:1	Cer d40:2	Cer d42:3	Cer d43:4	Cer_BS d17:2/26:3	Cer_BS d21:3/20:2	Cer-ADS d23:0/16:0	Cer-ADS d23:0/20:0
1	normal chow on antibiotics	143.344	405.93	404.402	227.852	79.591	208.99	310.955	150.155	139.688	194.427	18.034	70.252	67.572	54.681	38.663	1555.8	132.05	128.631	175.614	63.902	71.745	893.408	6621.92	257534	9278.24	41856.7	45131.6	217.094	553.704	22.05	14.818	13.764	21.409	109.652	121.778	63.142	28.8	118.932	78.741	176.49	1075.88	12.377	70.618	110.013	22613.9	11057.1	22613.9	375.194
2	normal chow on antibiotics	376.608	352.7	477.835	187.673	146.259	62.141	301.03	357.065	204.728	405.135	62.58	25.208	98.512	25.742	102.428	2326.9	221.308	226.947	174.067	132.947	96.795	435.878	4794.46	115432	6914.24	24422.3	56727	155.603	412.818	26.616	11.236	8.925	16.481	79.378	96.713	61.924	17.788	85.049	73.789	136.28	923.936	16.988	82.225	89.813	922.262	704.49	962.382	179.727
3	normal chow on antibiotics	14.9919	346.651	306.05	134.85	81.416	54.289	227.742	261.763	167.837	376.291	19.41	19.219	95.447	27.625	123.11	4503.11	217.362	349.289	210.142	150.917	177.758	552.229	4511.41	88430.2	8114.91	21203	52557.5	187.994	535.543	25.252	7.332	6.059	14.982	70.406	94.525	48.291	16.616	79.48	68.841	133.549	788.787	16.166	81.233	90.352	1098.9	707.509	1098.9	221.085
4	normal chow on antibiotics	66.201	296.579	273.289	119.519	83.595	57.772	214.187	198.894	117.896	297.534	24.254	15.315	65.223	25.188	101.948	3676.87	190.203	243.47	196.55	143.633	118.151	519.838	3699.77	114260	6035.07	29009.4	29751.8	235.255	395.825	21.074	8.423	8.3	15.322	57.544	81.266	39.815	13.68	66.713	62.393	125.817	684.333	14.116	65.232	79.788	935.079	620.66	957.616	235.871
5	normal chow on antibiotics	48.0118	350.358	291.444	94.217	76.151	36.079	124.792	204.872	97.374	151.889	37.449	11.393	35.307	9.304	28.245	979.606	170.288	191.371	178.001	133.744	123.589	108.199	4941.48	139811	5897.74	23470	61148.7	175.753	414.872	14.495	11.849	8.198	15.39	58.834	95.307	54.358	16.315	70.511	55.793	119.362	699.667	14.261	60.055	62.914	1202.2	874.921	1244.92	174.532
6	normal chow on antibiotics	36.0988	341.382	495.559	258.89	138.393	121.74	439.39	346.344	274.737	577.801	38.741	63.676	185.467	78.846	206.254	3453.38	269.063	368.368	223.71	100.583	113.331	670.621	5899.57	174028	13482.9	18841.5	50670.7	225.02	405.063	26.431	6.107	7.33	12.835	58.68	97.367	96.291	14.788	63.808	63.936	105.063	674.042	23.23	115.057	72.194	328.904	206.662	328.904	228.321
7	normal chow on antibiotics	60.397	404.808	299.159	116.92	89.205	61.373	223.772	215.645	134.691	335.209	26.523	22.304	74.809	24.318	125.561	3418.34	209.896	225.325	188.064	135.796	102.764	613.95	3714.76	103169	7068.32	25552.3	48245.8	177.81	473.509	20.467	9.013	8.062	17.72	76.831	106.785	58.306	16.429	83.748	71.041	143.696	799.156	15.14	76.983	87.732	631.111	461.076	631.111	169.608
8	normal chow on antibiotics	20.5867	396.334	300.122	115.208	84.495	58.571	213.209	229.621	134.431	339.312	26.755	15.657	81.169	23.294	109.836	3327.25	241.806	279.522	223.542	156.223	129.809	467.261	3050.96	108430	7798.44	28707.1	69298.6	194.784	547.715	23.984	9.519	10.443	19.559	88.283	115.248	62.03	19.54	89.875	77.316	161.415	861.978	20.521	101.187	98.1	633.997	455.713	649.153	208.628
9	normal chow no antibiotics	75.2238	349.982	433.863	139.873	94.494	69.046	242.388	265.525	135.065	288.024	25.212	21.974	65.795	21.844	72.765	2824.8	230.623	275.086	235.654	138.72	132.16	458.906	3422.44	152106	7802.2	22606.6	55309.2	123.427	469.409	25.334	9.124	9.26	20.822	100.748	133.554	65.218	23.108	102.615	84.515	166.949	1149.01	17.485	92.078	99.736	569.024	434.879	628.073	158.382
10	normal chow no antibiotics	141.42	306.324	291.995	126.641	75.372	52.294	192.84	207.81	130.206	263.955	21.721	18.766	82.687	22.613	96.836	4213.21	338.825	363.232	180.703	122.015	134.449	400.346	3532.61	111198	6707.29	23362.6	33269.8	157.053	530.548	26.835	10.409	11.287	18.256	75.237	158.361	59.2	20.48	94.254	81.68	150.55	842.249	18.952	86	107.723	746.019	542.637	807.368	202.244
11	normal chow no antibiotics	464.258	384.026	355.764	148.55	89.211	88.208	295.235	221.869	130.551	366.99	18.169	24.63	86.72	37.896	148.966	3788.25	257.77	268.673	244.685	130.401	125.682	708.119	2373.21	83679.8	4248.14	20489.2	52807.7	138.845	425.533	18.014	7.49	9.232	16.363	63.748	115.393	49.77	18.468	75.136	63.735	135.607	725.715	17.79	79.289	81.466	512.277	335.3	544.527	198.857
12	normal chow no antibiotics	177.391	326.328	304.68	106.005	71.336	56.337	220.663	215.359	116.794	332.544	16.002	18.64	74.897	25.891	122.239	2662.35	208.434	172	194.717	143.646	148.943	419.611	3741.05	87598.4	5826.99	24988.9	46225.3	168.023	421.174	19.655	8.262	10.283	17.033	65.131	111.771	44.517	17.237	79.745	65.783	133.377	697.074	18.182	72.003	84.426	704.649	527.283	749.659	191.905
13	normal chow no antibiotics	285.506	297.187	426.198	145.501	101.246	59.454	239.29	289.544	157.656	302.007	35.422	22.001	71.153	19.649	69.636	2732.15	215.981	247.624	230.511	154.314	131.297	105.09	3819.73	81886.7	5990.21	23704.1	58682.1	120.138	373.678	17.01	8.296	8.135	16.536	68.889	118.042	47.953	16.197	73.57	67.492	135.727	766.8	15.082	71.603	82.44	543.581	375.421	586.77	140.116
14	normal chow no antibiotics	602.337	340.85	305.054	129.548	95.453	60.669	274.794	221.277	133.713	371.448	29.324	21.486	89.028	29.74	155.23	1199.68	281.805	273.668	342.243	196.919	186.58	491.627	3496.99	98578.8	5899.1	31231.6	37333.9	168.76	469.718	23.222	7.715	10.751	20.769	80.529	130.459	56.092	18.751	94.311	86.253	168.265	999.28	20.845	97.039	109.079	597.834	424.348	616.56	204.748
15	normal chow no antibiotics	255.737	392.688	345.165	144.542	108.213	67.847	261.913	226.836	145.113	346.998	36.324	23.084	88.941	27.481	129.601	1429.6	265.364	248.096	332.81	194.74	189.701	606.255	2502.99	105135	5978.39	35610.3	52048.3	136.414	421.333	24.161	7.796	10.494	22.314	93.899	130.002	53.992	20.477	97.518	90.334	185.691	955.405	20.882	96.118	109.608	545.977	337.745	545.977	162.627
16	normal chow no antibiotics	86.7108	488.35	459.622	161.848	121.359	67.786	297.499	277.483	151.059	361.215	30.704	20.425	80.268	28.274	124.138	1486.44	282.606	253.676	365.186	227.971	152.207	304.758	4468.76	107261	5939.09	34235.9	42050.7	144.998	424.531	18.617	9.818	11.174	21.732	75.151	140.603	77.039	21.828	96.135	80.543	172.297	989.825	18.51	83.704	96.295	586.563	422.835	594.196	173.565
17	low iron chow on antibiotics	60.9875	336.111	335.594	215.885	82.062	201.918	267.078	146.094	154.5	167.928	17.549	80.217	58.885	52.89	23.26	1975.91	134.912	144.136	205.686	76.632	65.959	1178.37	5731.06	394085	9140.65	46794.1	55540.9	315.76	548.712	24.384	12.994	15.399	24.207	117.562	154.311	46.561	32.777	136.103	92.422	198.434	1180.28	20.983	94.291	126.315	19868.5	7710.15	19852.2	464.699
18	low iron chow on antibiotics	95.1513	371.72	364.905	194.008	90.236	143.419	175.657	138.135	127.47	119.354	24.267	59.992	28.326	22.662	7.719	2346.31	190.844	180.873	297.348	102.992	108.183	462.766	6949.76	224349	5979.76	47627.1	40630.4	210.781	435.774	17.223	14.088	11.072	18.496	83.184	118.748	63.31	25.595	97.969	67.39	152.256	924.918	10.853	63.137	94.575	16301.3	6076.36	16301.3	322.559
19	low iron chow on antibiotics	21.7819	377.154	374.289	159.699	124.376	85.47	404.289	249.214	159.649	551.131	36.525	29.376	146.823	48.751	277.467	2759.95	240.301	236.419	241.908	151.365	139.927	747.143	4229.17	147853	7761	22776.5	54473.2	165.941	506.379	27.613	10.463	10.557	23.204	92.499	128.519	66.018	22.621	107.973	102.929	190.598	1040.26	22.425	97.873	127.34	702.157	514.892	747.184	204.855
20	low iron chow on antibiotics	25.6121	490.118	535.1	269.354	100.617	236.942	276.673	200.776	173.936	170.931	20.403	73.756	43.152	44.008	16.237	1845.63	167.183	169.63	249.146	78.306	76.695	330.441	10647.6	424731	9555.03	40999.9	88813.9	353.447	481.246	18.345	16.522	9.027	19.767	89.349	138.244	73.806	24.856	99.284	82.066	167.53	916.101	12.57	80.748	109.644	25009.6	11728.7	25009.6	491.419
21	low iron chow on antibiotics	50.8819	356.841	385.201	211.938	82.847	184.128	258.832	161.832	143.521	179.777	16.325	68.334	55.318	46.452	27.325	1911.66	260.579	155.587	575.751	213.7	140.304	304.525	11167.6	409757	11889.7	117386	145121	306.021	501.548	17.771	14.439	10.548	22.121	95.96	140.32	105.338	29.786	102.004	83.376	180.119	1076.05	14.679	83.298	112.297	15726.7	6135.5	15726.7	442.033
22	low iron chow on antibiotics	19.7817	393.381	412.149	225.991	93.454	235.603	319.854	172.433	168.754	206.803	17.685	86.536	70.459	65.144	35.187	1701.23	281.399	222.645	560.946	194.636	186.727	534.19	10452.2	278500	7570.74	78089.5	28384.4	270.654	503.323	21.731	15.871	13.589	25.737	105.415	162.497	133.259	31.691	117.625	111.766	217.118	1095.03	19.262	94.84	147.171	12596.3	4095.69	12596.3	367.361
23	low iron chow on antibiotics	6.22063	645.782	683.353	445.554	118.236	567.19	947.406	237.742	285	495.56	16.006	190.548	227.401	242.055	165.798	2191.03	178.072	126.116	420.65	103.771	161.996	2688.7	14772.5	637164	13071.4	121470	59090.6	279.202	554.595	24.174	17.19	15.581	26.607	126.855	186.614	108.685	38.793	146.088	115.909	233.381	1350.4	20.985	102.095	157.815	24027.3	9325.09	24027.3	442.349
24	low iron chow on antibiotics	79.4969	385.015	405.083	270.712	84.493	371.021	494.504	147.526	188.578	290.352	14.199	142.988	121.834	151.271	79.451	2218.43	222.524	154.968	524.218	155.45	118.04	839.994	7897.22	324687	8640.2	74274.6	56389.4	343.189	570.801	22.177	23.55	16.737	33.725	109.517	143.032	87.176	35.776	153.253	140.869	278.052	1191.51	20.991	91.973	184.997	27042.9	7223.54	27042.9	531.318
25	low iron chow no antibiotics	17.1809	796.832	818.283	364.699	101.144	513.77	559.624	255.989	220.165	250.789	18.426	122.193	79.825	89.359	33.65	2352.04	247.43	197.707	472.526	126.97	160.446	521.642	10058.1	289306	6114.79	123046	38666.8	145.165	512.745	15.855	15.326	12.52	22.294	88.335	135.231	92.791	27.77	111.146	89.824	186.046	1012.05	10.829	62.293	116.959	26838.4	11599.2	26838.4	236.165
26	low iron chow no antibiotics	58.7798	650.849	701.365	293.905	93.008	409.437	441.649	230.439	182.48	203.175	19.883	101.52	58.791	67.05	26.532	844.505	231.441	184.96	459.531	129.132	145.739	589.785	10112.9	239836	4962.58	109379	38199.1	147.134	476.202	18.184	12.329	12.494	22.555	91.848	126.121	91.359	27.076	106.408	88.008	182.916	932.494	12.953	68.442	121.666	17023	6108.98	17023	234.956
27	low iron chow no antibiotics	132.285	576.887	616.675	296.176	88.298	398.121	423.549	211.581	184.617	209.652	16.477	105.269	60.867	69.908	24.554	1327.68	244.752	218.808	423.019	107.54	157.791	634.781	5756.16	340751	10612.1	120235	55803.9	136.388	561.6	20.131	11.434	10.862	24.164	106.066	129.7	89.647	33.053	118.759	87.716	189.854	1071.93	16.621	74.632	118.572	17611.5	5360.24	17611.5	206.707
28	low iron chow no antibiotics	82.9264	759.009	809.734	397.038	110.894	519.973	526.665	252.566	233.367	261.457	18.362	135.32	73.859	87.806	28.337	1718.28	292.368	254.964	487.874	137.247	174.122	443.447	12147.4	380596	11572.8	81471.6	38230.4	143.812	588.18	23.176	12.97	13.066	25.655	112.162	125.774	105.244	32.793	115.424	102.533	203.751	1117.26	17.42	83.934	132.134	18615.4	6372.28	18615.4	234.399
29	low iron chow no antibiotics	14.6483	1246.06	1151.55	706.419	171.535	1025.22	1497.12	314.586	377.203	691.049	21.463	256.465	311.246	362.093	244.382	1922.5	188.792	118.217	589.334	112.896	106.79	7542.55	44162.1	1.35517e+06	32246.1	220010	174586	360.271	384.125	16.011	19.605	9.58	20.171	91.131	154.309	98.591	28.88	94.71	89.627	169.344	996.052	6.31	55.611	126.56	19924.2	12311.3	19924.2	611.783
30	low iron chow no antibiotics	37.3667	1567.29	1443.47	880.474	193.355	1323.69	1595.58	390.579	460.62	662.764	22.632	332.279	318.557	351.704	168.008	1692.56	220.146	143.33	617.497	128.259	138.2	2190.43	15801.4	585870	11500.3	125334	52606.4	244.875	425.824	20.354	22.443	13.782	25.473	104.967	194.93	137.477	35.792	121.202	116.562	205.992	1151.87	16.861	75.537	156.276	15248.1	6345.35	15248.1	350.223
31	low iron chow no antibiotics	189.376	999.436	1039.33	457.697	123.09	671.24	810.602	313.312	272.45	342.699	22.249	153.505	118.994	148.672	62.587	1898.41	289.524	126.586	693.317	186.687	146.593	1695.43	8471.43	453840	10847.8	83652.7	46523	215.369	322.507	15.244	13.847	9.593	21.74	73.198	116.523	74.779	22.698	88.28	89.285	175.326	797.266	11.765	58.516	123.993	6768.82	3655.16	6768.82	291.497
32	low iron chow no antibiotics	127.326	938.205	956.385	563.132	139.686	881.898	1187.28	305.816	347.692	570.79	19.246	266.733	257.424	344.044	193.771	2009.99	181.68	153.921	459.949	108.717	106.093	2742.01	17347.2	573562	13341.2	138995	60903.5	256.026	377.499	19.979	17.591	13.151	25.549	94.933	147.344	93.421	35.742	116.144	101.055	210.381	1061.9	11.282	69.166	143.239	16870.8	7837.08	16870.8	447.017
G01	germ free normal	201.514	274.214	276.072	128.944	90.586	67.506	254.639	232.488	144.471	430.876	24.29	28.909	103.635	33.637	194.009	2809.39	162.529	170.724	103.104	94.64	74.101	563.023	2678.37	116746	6672.31	21579.8	31270	145.854	537.578	22.407	11.234	14.007	24.206	83.103	96.856	66.508	22.537	122.32	116.873	216.78	915.109	19.436	104.3	141.799	316.882	152.239	433.739	185.556
G02	germ free normal	354.431	306.816	186.167	114.335	113.554	64.966	267.205	135.868	116.579	411.785	32.667	26.369	112.161	53.487	327.578	2701.04	141.153	148.386	91.057	68.511	71.752	652.972	2482.16	97058.9	6029.45	22431.8	48545.4	107.725	535.323	20.966	11.134	14.013	25.876	79.534	94.452	67.689	21.049	126.733	114.707	222.22	852.919	17.753	92.744	147.21	300.45	105.16	329.368	154.78
G03	germ free normal	234.867	180.215	260.737	118.401	91.082	59.54	241.408	187.978	123.817	351.172	21.614	13.706	84.811	28.854	159.147	2193.57	147.006	144.523	127.495	102.189	98.264	495.449	3497.11	120549	7066.93	25946.8	47167.3	168.076	548.636	24.271	11.009	14.81	27.129	93.665	104.168	75.28	24.742	132.742	137.014	237.013	902.198	21.606	110.501	154.527	336.487	146.544	439.052	162.939
G04	germ free normal	134.03	356.965	245.858	126.227	87.538	72.586	276.293	176.779	126.216	466.927	24.449	25.017	114.534	41.777	296.691	1826.47	135.171	183.329	109.052	78.83	79.351	761.614	2507.22	107607	6781.72	21558	45556.2	142.862	546.865	24.73	10.842	13.964	23.974	90.707	105.284	65.173	20.899	127.392	121.464	215.564	910.274	18.92	107.572	146.631	264.335	131.484	291.414	192.052
G05	germ free normal	144.554	357.325	257.679	143.067	88.368	70.962	273.561	196.523	140.257	429.135	26.971	30.109	104.259	41.455	220.053	2576.27	162.61	207.975	129.891	97.539	100.041	629.402	3993.03	176501	7678.02	26530.5	48037.6	171.691	628.991	28.091	11.569	16.964	28.277	99.926	124.04	80.195	28.837	154.614	137.196	242.896	1224.8	25.73	121.34	160.887	478.228	253.498	558.897	196.306
G06	germ free low iron chow	61.6872	514.893	535.104	297.759	123.403	448.235	517.483	213.719	210.862	265.28	28.911	146.521	90.363	118.367	44.503	1894.14	121.101	173.084	158.168	56.917	103.401	566.491	9896.89	384794	7990.56	54962.1	59016	195.66	587.218	21.183	24.306	16.825	26.241	120.665	148.179	107.187	38.369	161.379	133.196	231.616	1376.9	22.536	92.914	172.987	3708.01	1609.23	3821.79	308.478
G07	germ free low iron chow	127.655	724.933	728.939	500.933	203.113	665.959	798.583	238.134	298.162	428.063	29.399	238.42	183.808	262.871	119.713	860.529	175.417	219.265	157.177	48.044	80.112	783.325	9340.75	391611	9425.05	68441.8	58523	158.122	570.53	21.75	18.118	15.599	24.718	128.515	150.37	65.041	32.904	141.014	108.277	207.304	1270.51	20.272	106.627	152.057	4153.25	1705.76	4199.54	259.807
G08	germ free low iron chow	100.18	414.856	415.744	258.855	116.577	365.085	417.404	168.146	177.063	233.767	19.06	142.637	87.005	114.972	42.286	1776.63	141.783	183.158	175.204	61.25	76.503	267.882	5837.98	233363	7621.79	59647	70603.2	205.085	585.843	22.421	22.559	14.329	25.721	100.618	123.951	84.528	35.044	146.689	117.972	212.314	1282.24	21.218	90.831	161.479	7908.12	2981.96	7987.84	310.084
G09	germ free low iron chow	98.8873	1066.49	1010.19	476.387	149.946	875.265	1000.81	295.824	271.378	432.441	23.325	195.353	161.222	226.328	110.298	1740.69	127.107	111.551	173.644	55.169	73.076	1025.49	10413.9	397464	8680.52	65181.2	44131.7	234.938	700.436	28.123	32.685	23.634	34.708	160.448	165.113	141.263	57.117	211.982	174.477	306.268	1742.64	32.456	114.365	224.473	5822.44	2044.16	5959.96	342.381
G10	germ free low iron chow	199.766	384.219	380.524	202.755	85.455	247.545	271.09	154.395	132.08	157.553	21.779	84.912	39.829	49.878	17.057	1050.76	146.077	141.107	199.501	66.482	93.843	807.487	6302.28	273463	8351.22	89618	65664.8	188.669	594.219	23.295	24.9	16.884	27.484	120.092	126.623	114.213	40.147	148.656	124.086	216.311	1235.92	19.803	89.21	172.434	9033.21	2801.12	9137.37	245.277
[truncated: 563 more columns]
